# Supplementary material for: Vasopressin and angiotensin II pathways differentially modulate human fear response dynamics to looming threats
Source: PLoS Biol. 2026 Feb 24;24(2):e3003668. doi: 10.1371/journal.pbio.3003668 (PMC12978571; doi:10.1371/journal.pbio.3003668)
Supplement: S1 Data — Excel spreadsheet containing the individual subject-level data used to generate Figs 4A, 4B, 4D1, 4D2, 5C, 5D, 6B, S1B, S2A1, S2A2, S2B, and S2C. Specific sheets are referenced in the corresponding figure legends. The complete dataset is available at https://osf.io/hfbn6/. (XLSX) [file pbio.3003668.s012.xlsx]

## Sheet: 4AB (anxiety,bp)
Number	Sex	Treatment_Label	Treatment	Pre_SAI_score	Post_SAI_score	BP1_Systolic	BP1_Diastolic	BP2_Systolic	BP2_Diastolic	BP3_Systolic	BP3_Diastolic	Time_Averaged_SBP	Time_Averaged_DBP
1	2	Losartan	1	31	35	101	68	113	73	111	72	108.333	71
2	1	Losartan	1	49	29	130	85	124	77	127	85	127	82.3333
3	2	Losartan	1	41	24	111	62	100	62	109	61	106.667	61.6667
4	1	Losartan	1	39	27	119	72	114	77	108	58	113.667	69
5	2	Losartan	1	36	25	110	77	118	85	115	82	114.333	81.3333
6	2	Losartan	1	31	33	110	64	104	58	101	60	105	60.6667
7	2	Losartan	1	44	45	105	66	93	63	91	66	96.3333	65
8	1	Losartan	1	36	30	119	83	129	87	125	93	124.333	87.6667
9	1	Losartan	1	30	25	121	79	112	69	121	88	118	78.6667
10	2	Losartan	1	43	39	112	71	107	73	111	78	110	74
11	2	Losartan	1	31	36	109	73	109	73	116	63	111.333	69.6667
12	2	Losartan	1	34	20	115	68	108	63	109	73	110.667	68
13	1	Losartan	1	39	43	120	68	111	58	113	59	114.667	61.6667
14	2	Losartan	1	37	38	119	77	120	75	121	70	120	74
15	1	Losartan	1	31	22	124	71	120	77	124	82	122.667	76.6667
16	2	Losartan	1	39	34	111	64	106	54	110	66	109	61.3333
17	2	Losartan	1	35	33	116	75	112	78	120	75	116	76
18	1	Losartan	1	43	56	118	86	114	77	121	87	117.667	83.3333
19	1	Losartan	1	52	35	123	85	116	85	126	88	121.667	86
20	1	Losartan	1	50	35	114	65	124	65	117	77	118.333	69
21	2	Losartan	1	32	27	114	66	108	71	124	79	115.333	72
22	1	Losartan	1	36	30	124	72	118	66	126	71	122.667	69.6667
23	2	Losartan	1	48	44	111	74	107	66	113	67	110.333	69
24	1	Losartan	1	35	42	109	74	113	78	113	70	111.667	74
25	1	Losartan	1	30	20	110	73	112	82	103	81	108.333	78.6667
26	2	Losartan	1	34	28	107	68	99	62	104	67	103.333	65.6667
27	1	Losartan	1	34	33	117	64	114	70	116	75	115.667	69.6667
28	2	Losartan	1	39	39	107	70	99	63	106	68	104	67
29	1	Losartan	1	36	38	106	65	106	62	105	72	105.667	66.3333
30	1	Losartan	1	30	23	126	83	116	86	124	86	122	85
31	1	Losartan	1	42	33	109	69	104	73	120	78	111	73.3333
32	1	Losartan	1	42	43	118	67	123	74	108	72	116.333	71
33	2	Losartan	1	45	35	116	76	114	82	112	82	114	80
34	1	Losartan	1	31	50	120	68	115	60	114	69	116.333	65.6667
35	2	Losartan	1	35	28	116	75	120	81	115	89	117	81.6667
36	2	Losartan	1	35	29	109	69	109	74	103	67	107	70
37	1	Losartan	1	33	30	125	74	125	65	121	67	123.667	68.6667
38	2	plc	2	24	39	117	70	124	74	114	73	118.333	72.3333
39	1	plc	2	45	33	119	80	108	67	120	74	115.667	73.6667
40	2	plc	2	35	28	117	72	111	76	111	78	113	75.3333
41	2	plc	2	51	35	106	74	102	54	118	71	108.667	66.3333
42	2	plc	2	34	27	107	79	113	89	120	86	113.333	84.6667
43	1	plc	2	48	39	112	63	102	64	108	58	107.333	61.6667
44	1	plc	2	36	32	121	77	120	76	120	78	120.333	77
45	2	plc	2	24	23	100	60	96	61	99	67	98.3333	62.6667
46	2	plc	2	38	45	112	73	113	81	112	72	112.333	75.3333
47	2	plc	2	27	32	108	71	103	69	103	60	104.667	66.6667
48	1	plc	2	53	46	121	66	124	63	107	61	117.333	63.3333
49	1	plc	2	34	28	110	78	113	73	105	69	109.333	73.3333
50	1	plc	2	45	59	122	71	114	62	121	79	119	70.6667
51	2	plc	2	50	32	113	66	112	67	114	71	113	68
52	1	plc	2	38	36	121	75	115	69	119	78	118.333	74
53	2	plc	2	43	43	115	80	115	76	111	71	113.667	75.6667
54	1	plc	2	41	37	115	65	112	77	112	74	113	72
55	1	plc	2	39	44	111	68	105	77	112	70	109.333	71.6667
56	1	plc	2	37	35	123	72	115	76	120	83	119.333	77
57	2	plc	2	37	28	108	76	109	74	116	81	111	77
58	1	plc	2	35	40	124	84	132	92	127	87	127.667	87.6667
59	2	plc	2	29	39	108	73	103	66	103	62	104.667	67
60	1	plc	2	43	42	123	79	114	64	112	78	116.333	73.6667
61	1	plc	2	33	28	124	67	124	65	127	75	125	69
62	2	plc	2	40	38	109	73	111	78	114	80	111.333	77
63	2	plc	2	48	44	114	62	110	63	119	72	114.333	65.6667
64	2	plc	2	30	48	112	73	107	70	111	70	110	71
65	2	plc	2	44	51	113	74	118	74	121	80	117.333	76
66	1	plc	2	39	52	120	67	125	72	126	74	123.667	71
67	1	plc	2	27	28	121	66	114	69	115	78	116.667	71
68	1	plc	2	36	34	116	82	118	81	128	87	120.667	83.3333
69	1	plc	2	33	44	119	70	118	68	125	76	120.667	71.3333
70	2	plc	2	43	48	114	76	109	80	110	75	111	77
71	2	plc	2	33	38	109	72	106	64	109	66	108	67.3333
72	1	plc	2	41	38	130	80	121	81	123	87	124.667	82.6667
73	1	plc	2	39	35	120	76	119	81	112	79	117	78.6667
74	2	plc	2	39	42	115	69	115	76	116	74	115.333	73
75	2	avp	3	39	28	121	74	115	78	117	80	117.667	77.3333
76	1	avp	3	45	35	127	82	116	76	112	70	118.333	76
77	2	avp	3	33	32	112	64	113	71	113	60	112.667	65
78	2	avp	3	23	22	116	68	112	63	110	62	112.667	64.3333
79	1	avp	3	28	31	113	82	127	70	116	73	118.667	75
80	2	avp	3	32	33	113	77	105	65	111	62	109.667	68
81	2	avp	3	38	54	108	80	116	76	117	85	113.667	80.3333
82	1	avp	3	43	37	124	71	113	64	124	78	120.333	71
83	2	avp	3	30	29	103	68	105	70	111	72	106.333	70
84	1	avp	3	20	21	123	78	118	81	129	85	123.333	81.3333
85	1	avp	3	35	32	116	77	121	60	123	69	120	68.6667
86	2	avp	3	29	35	108	64	90	55	96	60	98	59.6667
87	2	avp	3	31	33	104	75	118	81	107	77	109.667	77.6667
88	1	avp	3	34	20	118	72	118	89	127	71	121	77.3333
89	2	avp	3	40	39	100	66	106	64	106	74	104	68
90	2	avp	3	22	28	129	82	126	82	122	83	125.667	82.3333
91	2	avp	3	44	42	105	63	110	70	103	69	106	67.3333
92	2	avp	3	39	63	111	81	112	84	123	85	115.333	83.3333
93	2	avp	3	45	42	112	70	101	62	100	65	104.333	65.6667
94	1	avp	3	32	31	123	74	112	60	113	72	116	68.6667
95	1	avp	3	29	27	119	79	124	66	126	84	123	76.3333
96	2	avp	3	40	40	110	70	108	71	109	65	109	68.6667
97	1	avp	3	50	38	128	76	125	69	119	74	124	73
98	1	avp	3	30	21	125	68	128	83	136	74	129.667	75
99	2	avp	3	39	31	100	69	115	70	110	68	108.333	69
100	1	avp	3	33	29	124	70	113	64	117	73	118	69
101	2	avp	3	38	43	105	60	96	63	102	60	101	61
102	2	avp	3	51	37	113	80	111	74	116	70	113.333	74.6667
103	1	avp	3	35	50	122	66	119	69	113	77	118	70.6667
104	1	avp	3	30	26	108	68	109	67	108	75	108.333	70
105	1	avp	3	32	28	118	67	114	63	119	79	117	69.6667
106	1	avp	3	34	32	119	69	118	79	119	68	118.667	72
107	1	avp	3	28	31	116	71	108	60	117	68	113.667	66.3333
108	2	avp	3	47	50	105	72	113	71	118	79	112	74
109	1	avp	3	35	28	122	73	112	70	119	85	117.667	76
110	1	avp	3	36	38	118	77	122	73	122	76	120.667	75.3333
111	1	avp	3	37	40	120	75	125	81	124	64	123	73.3333

## Sheet: 4D1D2 (alpha,beta)
ID	Sex	treatment	Treatment_Label	Isthreaten	threat_label	alpha	beta
101	1	1	LT	1	Nonthreatening	1.24926	0.315157
101	1	1	LT	2	Threatening	1.27027	0.289521
102	1	3	AVP	1	Nonthreatening	1.64742	0.596735
102	1	3	AVP	2	Threatening	1.81121	0.544756
103	2	1	LT	1	Nonthreatening	1.2174	0.692414
103	2	1	LT	2	Threatening	1.72153	0.372285
104	2	3	AVP	1	Nonthreatening	1.66301	0.471506
104	2	3	AVP	2	Threatening	1.38381	0.261711
106	2	1	LT	1	Nonthreatening	1.91009	0.1
106	2	1	LT	2	Threatening	1.33835	0.207134
107	2	3	AVP	1	Nonthreatening	1.84531	0.248183
107	2	3	AVP	2	Threatening	1.30369	0.40459
109	2	2	PLC	1	Nonthreatening	0.991351	0.314958
109	2	2	PLC	2	Threatening	0.799136	0.529576
110	1	2	PLC	1	Nonthreatening	1.3598	0.764942
110	1	2	PLC	2	Threatening	1.28389	0.752885
111	2	3	AVP	1	Nonthreatening	1.81568	0.900773
111	2	3	AVP	2	Threatening	2.33593	0.6892
112	1	1	LT	1	Nonthreatening	2.64592	0.395648
112	1	1	LT	2	Threatening	2.18669	0.509203
113	2	1	LT	1	Nonthreatening	1.18303	0.737459
113	2	1	LT	2	Threatening	1.28226	0.706147
114	1	2	PLC	1	Nonthreatening	1.70153	0.69582
114	1	2	PLC	2	Threatening	2.61092	0.380668
115	2	2	PLC	1	Nonthreatening	0.952998	0.562613
115	2	2	PLC	2	Threatening	0.942445	0.49628
116	2	2	PLC	1	Nonthreatening	1.63506	0.647452
116	2	2	PLC	2	Threatening	0.903837	0.749214
121	1	3	AVP	1	Nonthreatening	1.0051	0.631072
121	1	3	AVP	2	Threatening	0.908841	0.704706
122	2	2	PLC	1	Nonthreatening	1.88222	0.508506
122	2	2	PLC	2	Threatening	2.58532	0.253315
123	2	1	LT	1	Nonthreatening	1.75184	0.623207
123	2	1	LT	2	Threatening	1.89927	0.507226
124	2	3	AVP	1	Nonthreatening	1.29233	0.529725
124	2	3	AVP	2	Threatening	2.04098	0.1
125	2	3	AVP	1	Nonthreatening	2.24789	0.634697
125	2	3	AVP	2	Threatening	2.5092	0.550382
126	2	1	LT	1	Nonthreatening	0.71887	1.01226
126	2	1	LT	2	Threatening	1.50092	0.382854
127	2	2	PLC	1	Nonthreatening	1.36602	0.741802
127	2	2	PLC	2	Threatening	1.56096	0.565479
128	1	1	LT	1	Nonthreatening	2.36088	0.532829
128	1	1	LT	2	Threatening	2.90802	0.350696
129	1	1	LT	1	Nonthreatening	1.44568	0.802109
129	1	1	LT	2	Threatening	0.941546	1.04541
131	2	2	PLC	1	Nonthreatening	1.75081	0.391091
131	2	2	PLC	2	Threatening	1.71026	0.369333
132	1	2	PLC	1	Nonthreatening	3.64135	0.225539
132	1	2	PLC	2	Threatening	2.45175	0.523722
134	1	3	AVP	1	Nonthreatening	0.797145	1.297
134	1	3	AVP	2	Threatening	1.07982	1.05644
135	1	1	LT	1	Nonthreatening	2.25379	0.399663
135	1	1	LT	2	Threatening	2.35033	0.365543
136	1	2	PLC	1	Nonthreatening	2.03602	0.333111
136	1	2	PLC	2	Threatening	1.96036	0.37301
137	2	3	AVP	1	Nonthreatening	2.52189	0.251772
137	2	3	AVP	2	Threatening	2.42017	0.167025
138	2	1	LT	1	Nonthreatening	1.08411	0.682063
138	2	1	LT	2	Threatening	1.79917	0.228697
139	2	2	PLC	1	Nonthreatening	1.58074	0.42631
139	2	2	PLC	2	Threatening	1.36279	0.459665
140	1	3	AVP	1	Nonthreatening	3.87251	0.375332
140	1	3	AVP	2	Threatening	4.66887	0.220324
142	2	1	LT	1	Nonthreatening	3.24572	0.1
142	2	1	LT	2	Threatening	3.14867	0.121326
143	1	3	AVP	1	Nonthreatening	1.33587	0.778903
143	1	3	AVP	2	Threatening	1.27516	0.806216
144	2	2	PLC	1	Nonthreatening	2.75676	0.132382
144	2	2	PLC	2	Threatening	2.69342	0.1
145	1	2	PLC	1	Nonthreatening	1.20226	0.684133
145	1	2	PLC	2	Threatening	1.17829	0.694184
146	2	3	AVP	1	Nonthreatening	2.97272	0.266036
146	2	3	AVP	2	Threatening	1.81687	0.579814
147	2	1	LT	1	Nonthreatening	1.10169	0.732178
147	2	1	LT	2	Threatening	1.26304	0.600373
148	1	2	PLC	1	Nonthreatening	1.5954	0.400873
148	1	2	PLC	2	Threatening	1.18302	0.580559
149	2	3	AVP	1	Nonthreatening	1.53042	0.368285
149	2	3	AVP	2	Threatening	1.59591	0.292818
150	2	2	PLC	1	Nonthreatening	2.01442	0.246361
150	2	2	PLC	2	Threatening	1.72765	0.375057
151	1	1	LT	1	Nonthreatening	1.29992	0.721193
151	1	1	LT	2	Threatening	2.20752	0.374653
152	2	1	LT	1	Nonthreatening	2.97569	0.386056
152	2	1	LT	2	Threatening	3.23827	0.309618
153	1	1	LT	1	Nonthreatening	2.28563	0.124084
153	1	1	LT	2	Threatening	2.40634	0.1
154	2	3	AVP	1	Nonthreatening	3.21684	0.218886
154	2	3	AVP	2	Threatening	3.0352	0.272447
155	1	3	AVP	1	Nonthreatening	1.60614	0.544391
155	1	3	AVP	2	Threatening	1.7161	0.537938
156	2	3	AVP	1	Nonthreatening	1.49505	0.688803
156	2	3	AVP	2	Threatening	1.7673	0.331594
158	2	1	LT	1	Nonthreatening	2.20755	0.551697
158	2	1	LT	2	Threatening	1.71481	0.632313
159	2	3	AVP	1	Nonthreatening	2.15571	0.504198
159	2	3	AVP	2	Threatening	1.83782	0.579429
160	2	2	PLC	1	Nonthreatening	1.24908	0.667553
160	2	2	PLC	2	Threatening	1.42917	0.567339
161	2	1	LT	1	Nonthreatening	1.37778	0.440232
161	2	1	LT	2	Threatening	1.59831	0.314333
164	2	3	AVP	1	Nonthreatening	0.968562	0.827517
164	2	3	AVP	2	Threatening	2.95301	0.1
166	2	3	AVP	1	Nonthreatening	1.64844	0.700558
166	2	3	AVP	2	Threatening	2.22352	0.463887
167	1	2	PLC	1	Nonthreatening	0.752008	0.831833
167	1	2	PLC	2	Threatening	0.84324	0.766318
169	1	1	LT	1	Nonthreatening	0.822913	0.758252
169	1	1	LT	2	Threatening	1.07693	0.506803
170	1	1	LT	1	Nonthreatening	1.22389	0.569072
170	1	1	LT	2	Threatening	1.44192	0.461842
171	1	3	AVP	1	Nonthreatening	1.0992	0.742369
171	1	3	AVP	2	Threatening	1.59203	0.399539
180	1	3	AVP	1	Nonthreatening	2.92345	0.719657
180	1	3	AVP	2	Threatening	3.28455	0.575448
181	1	2	PLC	1	Nonthreatening	0.995	0.728553
181	1	2	PLC	2	Threatening	1.57188	0.429114
183	1	3	AVP	1	Nonthreatening	1.11738	0.890526
183	1	3	AVP	2	Threatening	1.99315	0.493619
184	1	2	PLC	1	Nonthreatening	1.98224	0.68542
184	1	2	PLC	2	Threatening	2.78821	0.473669
185	1	1	LT	1	Nonthreatening	2.5306	0.364479
185	1	1	LT	2	Threatening	1.86493	0.459769
186	1	3	AVP	1	Nonthreatening	2.81593	0.516173
186	1	3	AVP	2	Threatening	2.88344	0.518341
187	1	2	PLC	1	Nonthreatening	1.3048	0.725383
187	1	2	PLC	2	Threatening	1.81082	0.481244
188	1	1	LT	1	Nonthreatening	3.86013	0.571123
188	1	1	LT	2	Threatening	3.85881	0.550948
191	1	1	LT	1	Nonthreatening	1.80275	0.424786
191	1	1	LT	2	Threatening	1.74111	0.46322
193	1	2	PLC	1	Nonthreatening	1.98243	0.623303
193	1	2	PLC	2	Threatening	1.36712	0.787283
194	1	1	LT	1	Nonthreatening	2.73553	0.630717
194	1	1	LT	2	Threatening	3.57782	0.447649
196	1	2	PLC	1	Nonthreatening	1.09318	0.653603
196	1	2	PLC	2	Threatening	1.26124	0.508978
197	1	1	LT	1	Nonthreatening	1.24239	0.901962
197	1	1	LT	2	Threatening	1.75831	0.630606
198	1	3	AVP	1	Nonthreatening	1.81933	0.672877
198	1	3	AVP	2	Threatening	2.3847	0.426833
202	2	2	PLC	1	Nonthreatening	1.38811	0.515299
202	2	2	PLC	2	Threatening	1.4093	0.465725
203	2	1	LT	1	Nonthreatening	1.23708	0.576295
203	2	1	LT	2	Threatening	1.55172	0.206597
204	2	3	AVP	1	Nonthreatening	0.625907	1.0811
204	2	3	AVP	2	Threatening	0.950579	0.788869
206	2	1	LT	1	Nonthreatening	0.891229	0.597494
206	2	1	LT	2	Threatening	1.09673	0.452447
208	2	3	AVP	1	Nonthreatening	2.59017	0.1
208	2	3	AVP	2	Threatening	2.08399	0.167053
210	2	3	AVP	1	Nonthreatening	1.59721	0.438897
210	2	3	AVP	2	Threatening	1.54359	0.350967
211	2	2	PLC	1	Nonthreatening	3.28861	0.1
211	2	2	PLC	2	Threatening	3.22215	0.1
212	2	1	LT	1	Nonthreatening	1.50896	0.470454
212	2	1	LT	2	Threatening	1.83868	0.270874
213	2	2	PLC	1	Nonthreatening	3.04417	0.212078
213	2	2	PLC	2	Threatening	2.88135	0.22003
215	2	1	LT	1	Nonthreatening	4.83963	0.1
215	2	1	LT	2	Threatening	4.45634	0.1
217	2	3	AVP	1	Nonthreatening	3.10152	0.753613
217	2	3	AVP	2	Threatening	1.82916	1.03335
220	1	3	AVP	1	Nonthreatening	2.10635	0.245872
220	1	3	AVP	2	Threatening	2.06435	0.20443
221	1	3	AVP	1	Nonthreatening	1.57953	0.466158
221	1	3	AVP	2	Threatening	1.28097	0.523892
222	1	2	PLC	1	Nonthreatening	1.642	0.511707
222	1	2	PLC	2	Threatening	1.24274	0.60865
223	1	2	PLC	1	Nonthreatening	1.71978	0.730059
223	1	2	PLC	2	Threatening	1.50816	0.830529
225	1	3	AVP	1	Nonthreatening	4.6698	0.648756
225	1	3	AVP	2	Threatening	5.56525	0.587897
300	1	1	LT	1	Nonthreatening	4.66877	0.171088
300	1	1	LT	2	Threatening	4.84084	0.1
302	2	2	PLC	1	Nonthreatening	1.85718	0.474184
302	2	2	PLC	2	Threatening	2.19605	0.29709
304	1	3	AVP	1	Nonthreatening	1.95668	0.297562
304	1	3	AVP	2	Threatening	2.48543	0.1
305	2	2	PLC	1	Nonthreatening	0.997438	0.721329
305	2	2	PLC	2	Threatening	1.2601	0.579353
309	1	1	LT	1	Nonthreatening	1.3392	0.418913
309	1	1	LT	2	Threatening	1.44111	0.318798
310	2	2	PLC	1	Nonthreatening	1.07356	0.575838
310	2	2	PLC	2	Threatening	1.01835	0.530093
311	1	3	AVP	1	Nonthreatening	1.25779	0.679593
311	1	3	AVP	2	Threatening	1.28558	0.632229
313	1	1	LT	1	Nonthreatening	3.22901	0.1
313	1	1	LT	2	Threatening	3.31904	0.1
351	1	2	PLC	1	Nonthreatening	1.6174	0.593596
351	1	2	PLC	2	Threatening	1.87858	0.395327
352	2	3	AVP	1	Nonthreatening	1.67964	0.595783
352	2	3	AVP	2	Threatening	1.77579	0.450125
353	1	2	PLC	1	Nonthreatening	1.54567	0.826192
353	1	2	PLC	2	Threatening	1.56437	0.832523
354	2	1	LT	1	Nonthreatening	2.61887	0.229757
354	2	1	LT	2	Threatening	2.19848	0.3894
356	2	3	AVP	1	Nonthreatening	1.74913	0.627234
356	2	3	AVP	2	Threatening	2.48492	0.197055
357	1	2	PLC	1	Nonthreatening	2.34433	0.669935
357	1	2	PLC	2	Threatening	2.56637	0.592786
358	1	1	LT	1	Nonthreatening	1.8477	0.260224
358	1	1	LT	2	Threatening	1.14898	0.462238
359	2	2	PLC	1	Nonthreatening	1.83729	0.524202
359	2	2	PLC	2	Threatening	2.52236	0.265748
360	2	1	LT	1	Nonthreatening	3.63403	0.1
360	2	1	LT	2	Threatening	3.34555	0.1044
361	1	3	AVP	1	Nonthreatening	3.61607	0.243823
361	1	3	AVP	2	Threatening	3.58315	0.225369
362	2	1	LT	1	Nonthreatening	1.3959	1.13236
362	2	1	LT	2	Threatening	4.77834	0.252445
363	2	2	PLC	1	Nonthreatening	1.90269	0.492924
363	2	2	PLC	2	Threatening	1.36817	0.647418
365	1	3	AVP	1	Nonthreatening	2.51368	0.416121
365	1	3	AVP	2	Threatening	1.92918	0.579751
366	1	2	PLC	1	Nonthreatening	0.968156	1.14401
366	1	2	PLC	2	Threatening	1.68519	0.809342
367	1	1	LT	1	Nonthreatening	1.50902	0.556451
367	1	1	LT	2	Threatening	1.6509	0.507663
371	1	2	PLC	1	Nonthreatening	1.67778	0.584736
371	1	2	PLC	2	Threatening	1.65035	0.567031

## Sheet: 5C(event locked_treatment)
Number	Treatment_Label	Phase_Label	Pupil_Diameter_mm
1	LT	Stim	0.000576965
2	LT	Stim	0.000509321
4	LT	Stim	-0.00069499
6	LT	Stim	0.00163818
7	LT	Stim	-0.000962688
8	LT	Stim	9.3543e-05
9	LT	Stim	0.000727078
10	LT	Stim	-0.00249846
11	LT	Stim	-0.000625539
13	LT	Stim	-0.00141122
14	LT	Stim	0.000392235
16	LT	Stim	-0.000828115
17	LT	Stim	-0.0015046
18	LT	Stim	0.00138021
19	LT	Stim	-0.00207371
20	LT	Stim	-0.000793824
21	LT	Stim	-0.00102463
22	LT	Stim	-0.000892088
23	LT	Stim	-0.00201836
24	LT	Stim	-0.00178158
25	LT	Stim	0.000425937
27	LT	Stim	0.000207875
29	LT	Stim	0.000395792
30	LT	Stim	-6.67041e-05
31	LT	Stim	0.00076753
32	LT	Stim	-0.000755421
33	LT	Stim	-0.000295959
34	LT	Stim	0.000455335
35	LT	Stim	-0.00132686
36	LT	Stim	-0.00155072
37	LT	Stim	-0.00094358
38	PLC	Stim	0.000211858
39	PLC	Stim	-0.000993186
40	PLC	Stim	0.000170331
41	PLC	Stim	-0.000717932
42	PLC	Stim	-0.000546728
43	PLC	Stim	-0.000202198
44	PLC	Stim	-0.00168042
45	PLC	Stim	-0.00133089
46	PLC	Stim	-0.000702029
47	PLC	Stim	0.000314674
48	PLC	Stim	-0.000222727
49	PLC	Stim	4.91646e-05
50	PLC	Stim	-0.000965557
51	PLC	Stim	0.000254066
52	PLC	Stim	-0.0016802
53	PLC	Stim	-0.000157367
54	PLC	Stim	-0.00144403
55	PLC	Stim	0.00136559
56	PLC	Stim	1.03748e-05
58	PLC	Stim	-0.00106897
59	PLC	Stim	-0.000417445
60	PLC	Stim	0.000310558
61	PLC	Stim	0.000457957
62	PLC	Stim	-0.000439165
64	PLC	Stim	-0.00028623
65	PLC	Stim	-0.000444939
66	PLC	Stim	-4.22743e-05
67	PLC	Stim	-0.00129898
68	PLC	Stim	-5.33099e-05
70	PLC	Stim	0.000134908
71	PLC	Stim	-0.000452549
72	PLC	Stim	0.00027756
73	PLC	Stim	-0.000974119
74	PLC	Stim	-0.000980119
75	AVP	Stim	-0.00119337
76	AVP	Stim	-0.00305942
77	AVP	Stim	-0.000419085
78	AVP	Stim	-0.00152616
79	AVP	Stim	0.000765371
80	AVP	Stim	-0.00070038
81	AVP	Stim	-0.00108037
82	AVP	Stim	-0.00168255
83	AVP	Stim	0.000606108
85	AVP	Stim	-0.00286217
86	AVP	Stim	-0.00135817
87	AVP	Stim	-0.00203897
88	AVP	Stim	-0.00198786
89	AVP	Stim	-0.00256678
91	AVP	Stim	-0.000635274
92	AVP	Stim	0.00100089
93	AVP	Stim	-0.000402679
94	AVP	Stim	-0.000751453
95	AVP	Stim	-0.00251267
96	AVP	Stim	-0.000869341
98	AVP	Stim	-0.00140047
99	AVP	Stim	-0.000381476
100	AVP	Stim	-0.000822973
101	AVP	Stim	-0.000883136
102	AVP	Stim	9.01482e-06
103	AVP	Stim	9.00581e-05
104	AVP	Stim	-0.00123994
105	AVP	Stim	0.00104568
106	AVP	Stim	-0.00189317
107	AVP	Stim	0.000113923
108	AVP	Stim	-0.00147432
109	AVP	Stim	-0.0026482
110	AVP	Stim	-0.00124963
111	AVP	Stim	-0.00100672
1	LT	Early Image	0.0105115
2	LT	Early Image	0.0770598
4	LT	Early Image	0.0147867
5	LT	Early Image	0.0984557
6	LT	Early Image	-0.0692416
7	LT	Early Image	0.054081
9	LT	Early Image	0.0552664
10	LT	Early Image	0.113529
11	LT	Early Image	0.016185
12	LT	Early Image	0.0211375
13	LT	Early Image	0.0234715
14	LT	Early Image	0.0631138
15	LT	Early Image	-0.00143305
16	LT	Early Image	0.0743958
17	LT	Early Image	0.0336124
18	LT	Early Image	0.0135529
19	LT	Early Image	0.0365484
20	LT	Early Image	0.0863624
21	LT	Early Image	0.0891045
22	LT	Early Image	0.0375899
23	LT	Early Image	0.0450232
24	LT	Early Image	0.0876098
25	LT	Early Image	-0.0385604
26	LT	Early Image	0.0533056
27	LT	Early Image	0.00250021
29	LT	Early Image	-0.0347879
30	LT	Early Image	-0.00946014
31	LT	Early Image	0.0589424
32	LT	Early Image	0.0887766
33	LT	Early Image	-0.00601541
34	LT	Early Image	0.0517356
35	LT	Early Image	0.0361303
36	LT	Early Image	-0.0539067
37	LT	Early Image	0.0398046
38	PLC	Early Image	0.079754
40	PLC	Early Image	0.00296961
42	PLC	Early Image	0.0146991
43	PLC	Early Image	0.073886
44	PLC	Early Image	0.0532606
45	PLC	Early Image	0.0500487
46	PLC	Early Image	0.0157745
47	PLC	Early Image	0.0505988
48	PLC	Early Image	0.0741676
49	PLC	Early Image	-0.0201056
50	PLC	Early Image	0.128352
51	PLC	Early Image	0.00493055
52	PLC	Early Image	0.0464384
53	PLC	Early Image	0.0942374
54	PLC	Early Image	0.0961646
55	PLC	Early Image	-0.00701638
56	PLC	Early Image	0.0747036
57	PLC	Early Image	0.070784
58	PLC	Early Image	0.0948364
59	PLC	Early Image	0.0565869
60	PLC	Early Image	0.0173521
61	PLC	Early Image	0.017662
62	PLC	Early Image	0.0550295
63	PLC	Early Image	0.0262433
64	PLC	Early Image	0.0401613
66	PLC	Early Image	0.0606462
68	PLC	Early Image	0.032809
69	PLC	Early Image	0.0205077
70	PLC	Early Image	0.0372349
71	PLC	Early Image	0.0636029
72	PLC	Early Image	0.0750716
73	PLC	Early Image	0.0386546
74	PLC	Early Image	0.0387546
76	AVP	Early Image	0.0274708
77	AVP	Early Image	-0.0381902
78	AVP	Early Image	0.03246
79	AVP	Early Image	0.0240209
80	AVP	Early Image	0.0171613
82	AVP	Early Image	0.0698004
83	AVP	Early Image	0.114766
84	AVP	Early Image	0.0379066
85	AVP	Early Image	-0.0181785
86	AVP	Early Image	0.0085224
87	AVP	Early Image	-0.051555
88	AVP	Early Image	-0.0100104
89	AVP	Early Image	0.0778611
90	AVP	Early Image	0.114216
91	AVP	Early Image	0.0177015
92	AVP	Early Image	0.0662025
93	AVP	Early Image	0.0629349
94	AVP	Early Image	-0.0191056
95	AVP	Early Image	0.0435087
97	AVP	Early Image	0.023118
98	AVP	Early Image	0.0275219
99	AVP	Early Image	0.0521284
100	AVP	Early Image	0.0373785
101	AVP	Early Image	-0.0640339
102	AVP	Early Image	0.025697
103	AVP	Early Image	-0.0508241
104	AVP	Early Image	0.0884262
106	AVP	Early Image	0.00257773
107	AVP	Early Image	-0.0304145
108	AVP	Early Image	0.0308525
109	AVP	Early Image	0.0120737
110	AVP	Early Image	0.1302
111	AVP	Early Image	0.0398736
1	LT	Late Image	-0.000657861
2	LT	Late Image	0.00027399
3	LT	Late Image	0.100603
4	LT	Late Image	0.0254471
5	LT	Late Image	0.0768122
6	LT	Late Image	-0.0410176
7	LT	Late Image	0.0161292
8	LT	Late Image	-0.0401842
9	LT	Late Image	0.0388351
10	LT	Late Image	0.0518384
11	LT	Late Image	0.0931375
12	LT	Late Image	0.0958786
13	LT	Late Image	0.000670381
14	LT	Late Image	0.0757761
15	LT	Late Image	0.0586674
16	LT	Late Image	0.0417275
17	LT	Late Image	0.0353965
18	LT	Late Image	-0.0358089
19	LT	Late Image	0.0518244
20	LT	Late Image	0.0672903
22	LT	Late Image	0.0373775
23	LT	Late Image	-0.0342949
24	LT	Late Image	0.0865112
25	LT	Late Image	0.0138472
26	LT	Late Image	0.10743
27	LT	Late Image	0.00855316
29	LT	Late Image	-0.00876204
30	LT	Late Image	0.0641803
31	LT	Late Image	0.0188643
32	LT	Late Image	0.0283104
33	LT	Late Image	0.0385591
34	LT	Late Image	0.0115688
35	LT	Late Image	0.0620807
36	LT	Late Image	0.0244829
37	LT	Late Image	0.0459079
38	PLC	Late Image	0.0584452
39	PLC	Late Image	0.103077
40	PLC	Late Image	-0.0324483
42	PLC	Late Image	0.0682232
43	PLC	Late Image	-0.0359736
44	PLC	Late Image	0.00651153
45	PLC	Late Image	0.0737579
46	PLC	Late Image	0.0068197
47	PLC	Late Image	0.0925859
48	PLC	Late Image	-0.00989607
49	PLC	Late Image	-0.0282932
50	PLC	Late Image	0.0786967
51	PLC	Late Image	-0.00843605
52	PLC	Late Image	-0.00970454
53	PLC	Late Image	0.0137257
54	PLC	Late Image	0.0396763
55	PLC	Late Image	0.0460625
56	PLC	Late Image	0.00619556
57	PLC	Late Image	0.0467623
58	PLC	Late Image	0.0943528
59	PLC	Late Image	0.00868108
60	PLC	Late Image	0.086932
61	PLC	Late Image	0.0940446
62	PLC	Late Image	0.081884
63	PLC	Late Image	0.0567424
64	PLC	Late Image	0.057513
65	PLC	Late Image	0.0736138
66	PLC	Late Image	0.0445739
67	PLC	Late Image	0.0847871
68	PLC	Late Image	0.0267308
69	PLC	Late Image	-0.0040143
70	PLC	Late Image	0.066539
71	PLC	Late Image	0.0926739
72	PLC	Late Image	0.068992
73	PLC	Late Image	0.0441386
74	PLC	Late Image	0.0442386
76	AVP	Late Image	0.0562
77	AVP	Late Image	-0.0135284
78	AVP	Late Image	0.109307
79	AVP	Late Image	0.00200743
80	AVP	Late Image	0.0755651
82	AVP	Late Image	0.0451323
83	AVP	Late Image	0.137857
84	AVP	Late Image	0.0381439
85	AVP	Late Image	-0.00905985
86	AVP	Late Image	0.0369369
87	AVP	Late Image	0.0320037
88	AVP	Late Image	0.0412814
89	AVP	Late Image	0.063158
90	AVP	Late Image	0.135752
91	AVP	Late Image	0.0563468
92	AVP	Late Image	0.132565
93	AVP	Late Image	0.0457136
94	AVP	Late Image	0.030445
95	AVP	Late Image	-0.0275343
96	AVP	Late Image	0.149886
97	AVP	Late Image	0.13885
98	AVP	Late Image	0.0131592
99	AVP	Late Image	0.0512356
100	AVP	Late Image	-0.023066
101	AVP	Late Image	0.0106374
102	AVP	Late Image	0.00821942
103	AVP	Late Image	-0.0134185
104	AVP	Late Image	0.128182
105	AVP	Late Image	0.0399795
106	AVP	Late Image	0.0295576
107	AVP	Late Image	0.00387532
108	AVP	Late Image	0.0110862
109	AVP	Late Image	0.00704498
110	AVP	Late Image	0.053314
111	AVP	Late Image	0.0454966

## Sheet: 5D(event locked_sex)
Number	Sex	IsThreat	Pupil_Diameter_mm
1	Male	Non-threatening	0.0113362
4	Male	Non-threatening	0.0295521
9	Male	Non-threatening	0.0206139
10	Male	Non-threatening	0.0543096
14	Male	Non-threatening	0.0589058
16	Male	Non-threatening	0.043273
19	Male	Non-threatening	0.0399867
20	Male	Non-threatening	0.0494036
21	Male	Non-threatening	0.0785895
22	Male	Non-threatening	0.00701538
23	Male	Non-threatening	0.00864598
24	Male	Non-threatening	0.0640912
25	Male	Non-threatening	0.00412887
26	Male	Non-threatening	0.0573325
31	Male	Non-threatening	0.0320541
32	Male	Non-threatening	0.0579315
34	Male	Non-threatening	-0.0122177
35	Male	Non-threatening	0.0429586
37	Male	Non-threatening	0.0265903
38	Male	Non-threatening	0.0471232
43	Male	Non-threatening	0.00818366
44	Male	Non-threatening	0.0241162
47	Male	Non-threatening	0.0448098
48	Male	Non-threatening	0.00627885
51	Male	Non-threatening	-0.00550601
52	Male	Non-threatening	0.00369334
53	Male	Non-threatening	0.0470598
54	Male	Non-threatening	0.0483972
55	Male	Non-threatening	0.0140727
56	Male	Non-threatening	0.0350456
61	Male	Non-threatening	0.0445114
62	Male	Non-threatening	0.0494132
66	Male	Non-threatening	0.0284918
67	Male	Non-threatening	0.083944
68	Male	Non-threatening	0.0200228
71	Male	Non-threatening	0.0524613
72	Male	Non-threatening	0.0509073
73	Male	Non-threatening	0.0264734
80	Male	Non-threatening	0.0579687
83	Male	Non-threatening	0.0855094
85	Male	Non-threatening	0.000769773
86	Male	Non-threatening	0.00974698
90	Male	Non-threatening	0.0889504
95	Male	Non-threatening	0.00888892
97	Male	Non-threatening	0.0511018
98	Male	Non-threatening	0.0141897
99	Male	Non-threatening	0.0347965
100	Male	Non-threatening	0.00812325
103	Male	Non-threatening	-0.0181417
104	Male	Non-threatening	0.0639467
105	Male	Non-threatening	-0.0356401
106	Male	Non-threatening	0.0171347
107	Male	Non-threatening	0.00984754
109	Male	Non-threatening	0.00733558
110	Male	Non-threatening	0.0696454
1	Male	Threatening	-0.00438249
4	Male	Threatening	-0.00319289
9	Male	Threatening	0.0426052
10	Male	Threatening	0.0542694
14	Male	Threatening	0.0339489
16	Male	Threatening	0.0335904
19	Male	Threatening	0.0175461
20	Male	Threatening	0.0525024
21	Male	Threatening	0.0948609
22	Male	Threatening	0.0423682
23	Male	Threatening	-0.00283936
24	Male	Threatening	0.0508017
25	Male	Threatening	-0.0203203
26	Male	Threatening	0.0462453
31	Male	Threatening	0.0203287
32	Male	Threatening	0.0196229
34	Male	Threatening	0.0547242
35	Male	Threatening	0.0216309
37	Male	Threatening	0.0299223
38	Male	Threatening	0.0451509
43	Male	Threatening	0.0169565
44	Male	Threatening	0.0146116
47	Male	Threatening	0.0508565
48	Male	Threatening	0.0364204
51	Male	Threatening	0.00333839
52	Male	Threatening	0.0196758
53	Male	Threatening	0.0248107
54	Male	Threatening	0.0412007
55	Male	Threatening	0.0128685
56	Male	Threatening	0.0188941
61	Male	Threatening	0.0302649
62	Male	Threatening	0.0415697
66	Male	Threatening	0.0416268
67	Male	Threatening	0.0733509
68	Male	Threatening	0.0196348
71	Male	Threatening	0.0514215
72	Male	Threatening	0.0453201
73	Male	Threatening	0.0280726
80	Male	Threatening	0.003382
83	Male	Threatening	0.0833101
85	Male	Threatening	-0.0208368
86	Male	Threatening	0.0196538
90	Male	Threatening	0.078882
95	Male	Threatening	8.55649e-05
97	Male	Threatening	0.0516346
98	Male	Threatening	0.0119973
99	Male	Threatening	0.0338585
100	Male	Threatening	0.000869784
103	Male	Threatening	-0.0246267
104	Male	Threatening	0.079632
106	Male	Threatening	0.00302671
107	Male	Threatening	-0.0274644
109	Male	Threatening	0.00364474
110	Male	Threatening	0.0518642
2	Female	Non-threatening	0.00917418
3	Female	Non-threatening	0.0429065
5	Female	Non-threatening	0.0469624
6	Female	Non-threatening	-0.0266757
7	Female	Non-threatening	0.0104282
11	Female	Non-threatening	0.0253599
12	Female	Non-threatening	0.0210926
13	Female	Non-threatening	0.0196702
15	Female	Non-threatening	0.0246468
17	Female	Non-threatening	0.0116707
18	Female	Non-threatening	-0.00868139
27	Female	Non-threatening	-0.00316916
29	Female	Non-threatening	-0.0279381
30	Female	Non-threatening	0.0376913
33	Female	Non-threatening	0.00112118
36	Female	Non-threatening	-0.0101326
39	Female	Non-threatening	0.0734715
40	Female	Non-threatening	-0.0122639
42	Female	Non-threatening	0.0143737
45	Female	Non-threatening	0.0365875
46	Female	Non-threatening	0.00323729
49	Female	Non-threatening	-0.0177398
50	Female	Non-threatening	0.0641242
57	Female	Non-threatening	0.044945
58	Female	Non-threatening	0.0715906
59	Female	Non-threatening	0.0174963
60	Female	Non-threatening	0.0454268
63	Female	Non-threatening	0.0379288
64	Female	Non-threatening	0.0388012
65	Female	Non-threatening	0.0542266
69	Female	Non-threatening	0.013955
70	Female	Non-threatening	0.029199
74	Female	Non-threatening	0.026538
76	Female	Non-threatening	0.00156861
77	Female	Non-threatening	-0.0360748
78	Female	Non-threatening	0.0597771
79	Female	Non-threatening	0.0110409
81	Female	Non-threatening	0.0575497
82	Female	Non-threatening	0.0368907
84	Female	Non-threatening	0.0140567
87	Female	Non-threatening	-0.00143934
88	Female	Non-threatening	-0.00848723
89	Female	Non-threatening	0.0429484
91	Female	Non-threatening	0.017619
92	Female	Non-threatening	0.0541985
93	Female	Non-threatening	0.00982415
94	Female	Non-threatening	0.00995905
101	Female	Non-threatening	-0.0330643
102	Female	Non-threatening	0.0146318
108	Female	Non-threatening	0.000402691
111	Female	Non-threatening	0.0264679
2	Female	Threatening	0.0427212
5	Female	Threatening	0.0644502
6	Female	Threatening	-0.0457383
7	Female	Threatening	0.0357368
11	Female	Threatening	0.0471047
12	Female	Threatening	0.0533222
13	Female	Threatening	-0.00451641
15	Female	Threatening	0.00313935
17	Female	Threatening	0.0333321
18	Female	Threatening	-0.0052358
27	Female	Threatening	0.0106767
28	Female	Threatening	-0.0319327
29	Female	Threatening	-0.00083129
30	Female	Threatening	-0.00125571
33	Female	Threatening	0.0203773
36	Female	Threatening	-0.0105172
40	Female	Threatening	-0.00727495
42	Female	Threatening	0.0405433
45	Female	Threatening	0.045063
46	Female	Threatening	0.0113575
49	Female	Threatening	-0.0144933
50	Female	Threatening	0.0732647
57	Female	Threatening	0.0310137
58	Female	Threatening	0.0538228
59	Female	Threatening	0.0257373
60	Female	Threatening	0.024303
63	Female	Threatening	0.0142278
64	Female	Threatening	0.0261242
65	Female	Threatening	0.102193
69	Female	Threatening	-0.00161422
70	Female	Threatening	0.0400735
74	Female	Threatening	0.0281373
76	Female	Threatening	0.0521723
77	Female	Threatening	0.00131635
78	Female	Threatening	0.0337165
79	Female	Threatening	0.00682155
82	Female	Threatening	0.0386095
84	Female	Threatening	0.0374485
87	Female	Threatening	-0.0129542
88	Female	Threatening	0.0280094
89	Female	Threatening	0.0493531
91	Female	Threatening	0.031323
92	Female	Threatening	0.0789806
93	Female	Threatening	0.0623397
94	Female	Threatening	-0.00290042
101	Female	Threatening	-0.00312207
102	Female	Threatening	0.00798513
108	Female	Threatening	0.0265736
111	Female	Threatening	0.0297744

## Sheet: 6B (8profile)
ID	Treatment	Sex	PC1	PC2	PC3	Profile
101	1	1	-0.129736	-0.0297065	0.0642974	E3
101	1	1	-0.0778793	0.00546859	0.0390384	E3
101	1	1	-0.473753	0.023404	0.0268683	E3
101	1	1	-0.142804	0.0439884	0.0135754	E3
101	1	1	0.223209	0.0262498	-0.0345454	E2
101	1	1	-0.0542514	0.0500903	-0.0038945	E3
101	1	1	-0.264815	-0.00184569	0.0327119	E3
101	1	1	-0.146201	0.0807421	0.02546	E3
101	1	1	-0.137046	0.0522021	-0.0482304	E4
101	1	1	0.160044	-0.0967424	-0.000550502	E1
101	1	1	-0.0169893	0.0661786	-0.0101855	E4
101	1	1	-0.00575218	-0.0178389	0.0341042	E3
101	1	1	-0.0220129	-0.0285531	-0.0234897	E1
101	1	1	-0.197289	-0.00876339	0.0435746	E3
101	1	1	-0.195322	0.00219795	0.0292561	E3
101	1	1	-0.182442	0.108231	-0.0140643	E4
101	1	1	-0.0720356	0.0996962	0.0357755	E3
101	1	1	0.102409	-0.00167661	0.00452711	E2
101	1	1	-0.204335	0.0529555	-0.0778033	E4
101	1	1	0.0321146	0.0648266	-0.0415402	E4
101	1	1	-0.0494738	-0.035813	-0.00450841	E1
101	1	1	-0.0649402	-0.0896169	-0.0676233	E1
101	1	1	-0.0431581	-0.0139504	-0.019595	E4
101	1	1	-0.0942595	-0.0141361	-0.0425931	E4
101	1	1	-0.217378	-0.0543073	0.0214878	E3
101	1	1	-0.00780099	0.108443	-0.0279078	E4
101	1	1	-0.0126162	-0.0436738	-0.0924124	E4
101	1	1	-0.0878212	0.0448277	-0.0205124	E4
101	1	1	-0.0069557	0.00185951	-0.00301643	E3
101	1	1	0.0618037	0.00386397	-0.00613065	E1
101	1	1	-0.129915	0.0315262	0.0208533	E3
101	1	1	-0.0495389	0.0711524	-0.0649445	E4
101	1	1	0.153736	-0.0515086	0.0241457	E1
101	1	1	-0.0519994	0.0315481	-0.0256058	E4
101	1	1	0.147194	-0.0512598	-0.0670354	E1
101	1	1	0.162276	0.0331114	-0.0323203	E2
101	1	1	-0.0325981	0.0204081	0.0748737	E3
101	1	1	0.0538955	-0.0676638	-0.0557465	E1
101	1	1	0.0946937	-0.0201136	-0.0404914	E1
101	1	1	-0.161229	0.0750662	0.0126395	E3
101	1	1	-0.155443	-0.00659235	0.0665647	E3
101	1	1	0.033855	0.0980586	0.0481339	E2
101	1	1	0.0732051	0.0805737	-0.0153768	E2
101	1	1	-0.231795	-0.0237766	0.0164725	E3
101	1	1	-0.0437702	0.018416	0.002318	E3
101	1	1	-0.0344101	-0.00532737	0.0319076	E3
101	1	1	-0.136361	0.0487523	0.0415586	E3
101	1	1	0.00795681	-0.0539241	-0.0270339	E1
101	1	1	0.105559	0.039427	-0.0504194	E2
101	1	1	0.103434	-0.0247667	-0.0574994	E1
101	1	1	-0.0636509	0.00799098	-0.0525413	E4
101	1	1	-0.0243333	-0.0308697	-0.00150234	E1
101	1	1	0.153948	0.0487676	-0.0112012	E2
101	1	1	-0.0448872	0.170288	-0.0677968	E4
101	1	1	0.0814605	0.124212	0.00690675	E2
101	1	1	-0.22606	0.0852386	0.0163743	E3
101	1	1	-0.124467	-0.0843206	-0.0031332	E1
101	1	1	-0.0414744	-0.0504667	-0.0518419	E4
101	1	1	-0.0102387	-0.0236926	-0.0579435	E4
101	1	1	-0.0682098	-0.04258	-0.0690328	E4
101	1	1	0.0177182	-0.0901133	-0.083812	E1
101	1	1	0.0770916	-0.101788	-0.0359517	E1
101	1	1	0.0296237	-0.0106981	0.0599014	E3
101	1	1	-0.103607	0.0230657	-0.0135974	E4
101	1	1	-0.08228	0.0497553	-0.00222371	E3
101	1	1	-0.132353	0.00162721	-0.0206005	E4
102	3	1	0.110191	0.219254	-0.0235648	E2
102	3	1	0.276396	0.0849631	-0.124972	E2
102	3	1	0.251257	0.0764054	-0.0410132	E2
102	3	1	-0.161738	0.136032	0.0256642	E3
102	3	1	0.16979	0.097249	-0.0270853	E2
102	3	1	0.353886	0.0562633	0.00596237	E2
102	3	1	-0.201888	0.0126022	-0.160888	E4
102	3	1	-0.131837	0.258996	-0.0711804	E4
102	3	1	-0.00216391	0.119428	-0.0473627	E4
102	3	1	-0.068221	0.0540205	-0.0698244	E4
102	3	1	-0.0878362	0.152742	0.0897635	E3
102	3	1	-0.0857569	0.186664	0.0145847	E3
102	3	1	0.130471	0.15675	-0.0233965	E2
102	3	1	0.119607	0.265156	0.0205921	E2
102	3	1	0.494234	0.177956	-0.0964843	E2
102	3	1	-0.162522	-0.0290276	-0.053357	E4
102	3	1	0.238386	0.0827133	-0.0256916	E2
102	3	1	0.299783	0.0822876	0.0417857	E2
102	3	1	-0.0159039	0.11353	-0.0206395	E4
102	3	1	-0.030849	0.085147	-0.0308428	E4
102	3	1	0.354277	0.123188	-0.0728375	E2
102	3	1	-0.306109	0.229158	-0.0565548	E4
102	3	1	0.133289	0.105034	-0.0166818	E2
102	3	1	0.123486	-0.105561	-0.0530783	E1
102	3	1	0.0227864	0.161301	-0.0289968	E2
102	3	1	-0.132657	0.115884	-0.190401	E4
102	3	1	-0.115016	0.0632975	-0.060439	E4
102	3	1	-0.27593	0.0594694	0.0728043	E3
102	3	1	0.120772	-0.0154305	0.0112557	E1
102	3	1	0.39111	0.0401992	-0.00390573	E2
102	3	1	0.0168936	0.0904311	-0.0733643	E4
102	3	1	-0.0485945	0.0805588	-0.0501491	E4
102	3	1	0.0997833	0.0117348	0.00384845	E2
102	3	1	0.101234	0.0292911	-0.0509723	E4
102	3	1	0.185541	0.021673	-0.0820048	E2
102	3	1	-0.223484	0.194655	-0.163832	E4
102	3	1	-0.153532	0.127685	0.0337631	E3
102	3	1	0.267015	-0.0362955	0.0423232	E2
102	3	1	0.0166852	0.158867	0.00498004	E2
102	3	1	-0.0879357	0.0537822	-0.0378504	E4
102	3	1	0.0854349	0.126046	0.0263017	E2
102	3	1	0.0918994	0.0454019	-0.0593859	E4
102	3	1	-0.131109	0.192251	-0.155973	E4
102	3	1	-0.16476	0.101323	-0.127803	E4
102	3	1	0.0606284	0.0139865	-0.0459574	E4
102	3	1	0.160555	-0.039506	0.0132759	E1
102	3	1	-0.178433	0.157533	-0.010388	E4
102	3	1	-0.0905211	0.0956493	-0.0614958	E4
102	3	1	-0.0637803	0.0111559	0.00813651	E3
102	3	1	0.125913	0.0103282	-0.0543632	E2
102	3	1	-0.126724	0.0872635	-0.130099	E4
102	3	1	0.408333	0.0580865	-0.0210213	E2
102	3	1	-0.0284564	-0.0186146	0.0211276	E3
102	3	1	-0.0250242	0.102627	-0.013567	E4
102	3	1	-0.0405951	0.0450143	-0.0738587	E4
102	3	1	0.181559	0.00505161	-0.000894288	E2
102	3	1	0.209523	-0.00904469	-0.0103974	E2
102	3	1	0.018373	0.031309	-0.0566816	E4
102	3	1	0.0534615	0.145298	0.0304607	E2
102	3	1	0.0870655	-0.0586905	0.0644415	E1
102	3	1	0.123475	0.0678697	-0.0660657	E4
102	3	1	-0.22965	0.166796	-0.10624	E4
102	3	1	0.0102346	-0.0156416	-0.0428293	E4
102	3	1	0.0236163	-0.0255486	0.0687255	E3
102	3	1	-0.115861	0.210538	-0.193102	E4
102	3	1	0.256232	0.170424	-0.0537196	E2
102	3	1	-0.00151635	-0.058744	0.00442822	E1
102	3	1	-0.0186201	0.106129	-0.0487712	E4
102	3	1	0.182395	0.027259	0.0550438	E2
102	3	1	-0.103108	0.157865	-0.155581	E4
102	3	1	-0.125633	0.139975	0.088482	E3
102	3	1	0.0610347	0.0702631	-0.0823137	E4
102	3	1	-0.00941936	0.111795	-0.0523368	E4
102	3	1	0.304865	0.0749414	0.0661099	E2
102	3	1	0.36211	0.109448	-0.068024	E2
102	3	1	0.248977	0.0655653	0.0599374	E2
102	3	1	-0.0422123	0.0483546	-0.0220612	E4
102	3	1	0.275022	0.0433035	0.0173914	E2
102	3	1	-0.36378	0.261801	0.031496	E3
102	3	1	0.168652	0.0642918	0.0468654	E2
102	3	1	0.0725559	0.0381184	0.0514387	E2
102	3	1	0.00585543	0.134548	-0.102384	E4
102	3	1	0.289977	0.0312487	0.0184406	E2
102	3	1	-0.0265363	0.00803842	-0.0207664	E4
102	3	1	-0.119788	0.057202	-0.0355568	L4
102	3	1	-0.122075	0.11056	-0.0373544	L4
102	3	1	0.174591	-0.0369873	-0.0367343	L2
102	3	1	0.192752	-0.012967	0.0393947	L2
102	3	1	0.0902852	0.164734	0.0225645	L2
102	3	1	0.246851	0.0843555	-0.0801069	L2
102	3	1	0.0612111	0.049973	-0.0444963	L2
102	3	1	0.0692247	0.0177393	0.0232981	L2
102	3	1	0.298995	0.0822524	-0.0156641	L2
102	3	1	0.066665	0.0418902	-0.0185367	L2
102	3	1	-0.200135	0.0512915	-0.074151	L4
102	3	1	0.197761	0.0376251	0.0198174	L2
102	3	1	0.0981383	0.0377044	0.0147907	L2
102	3	1	-0.0344955	0.0539391	-0.0278749	L4
102	3	1	0.154759	0.0138881	-0.0241175	L2
102	3	1	0.137038	0.146546	-0.107617	L2
102	3	1	0.102118	0.0278246	-0.0379887	L2
102	3	1	-0.185946	0.0741381	0.107862	L3
102	3	1	-0.178536	0.0900092	-0.0229418	L4
102	3	1	-0.0228208	-0.0563008	-0.0212836	L1
102	3	1	0.376718	0.0617262	-0.0144387	L2
102	3	1	0.1306	0.0357756	-0.0200914	L2
102	3	1	0.126238	0.0522283	0.0145398	L2
102	3	1	0.0771351	0.0365559	0.0326154	L2
102	3	1	0.0285579	0.0547806	-0.0415914	L4
102	3	1	0.277167	0.0661861	-0.0416464	L2
102	3	1	-0.124668	0.0708346	0.0150376	L3
102	3	1	0.149851	0.0545222	0.0550316	L2
102	3	1	0.389376	0.0903467	-0.0454786	L2
102	3	1	0.078951	0.139886	-0.112609	L4
102	3	1	0.000574928	-0.0879076	-0.0309482	L1
102	3	1	0.147866	-0.0183049	0.0162176	L2
102	3	1	-0.158327	0.0499603	0.119776	L3
102	3	1	0.0964162	0.0709985	0.0230084	L2
102	3	1	0.0217736	0.0750988	-0.0529164	L4
102	3	1	0.0823321	0.0145796	0.018136	L2
102	3	1	-0.109642	0.103573	-0.191932	L4
102	3	1	0.161013	-0.0694836	0.00621404	L1
102	3	1	0.374134	-0.0742369	0.0212952	L2
102	3	1	0.0317014	0.00284848	-0.00227589	L2
102	3	1	-0.112052	0.0849036	-0.0535944	L4
102	3	1	0.14341	0.0246362	-0.02292	L2
102	3	1	-0.0333558	0.195077	0.0459257	L3
102	3	1	0.131228	0.261728	0.00819339	L2
103	1	2	0.199157	0.0377763	-0.0515728	E2
103	1	2	-0.0262024	-0.0175668	-0.0249607	E4
103	1	2	-0.0389121	-0.00603598	-0.122305	E4
103	1	2	-0.0578619	-0.0297939	-0.0270097	E4
103	1	2	0.0598041	0.0116519	-0.0524497	E4
103	1	2	-0.0940711	-0.0561541	-0.0140036	E1
103	1	2	-0.0853207	0.0408967	-0.0512371	E4
103	1	2	0.0892618	-0.00845846	-0.0770902	E4
103	1	2	-0.000359431	-0.00289843	0.00468551	E3
103	1	2	0.0248253	-0.0154266	-0.0126597	E1
103	1	2	-0.0431476	-0.0313636	0.0393573	E3
103	1	2	0.0514506	-0.0797624	0.0130623	E1
103	1	2	0.0310221	-0.0590727	-0.0527599	E1
103	1	2	0.0980227	-0.064308	-0.0588583	E1
103	1	2	0.0448589	-0.0854198	0.00623014	E1
103	1	2	0.0499697	-0.0715474	-0.0357859	E1
103	1	2	-0.0144691	-0.00281345	0.0149142	E3
103	1	2	0.0695713	-0.0433327	0.0145259	E1
103	1	2	0.00787806	-0.0597204	0.0066242	E1
103	1	2	0.0107149	0.00137326	-0.00896883	E1
103	1	2	-0.149483	0.0324476	0.0117862	E3
103	1	2	-0.128073	-0.0110065	0.019972	E3
103	1	2	-0.0811843	-0.0473713	-0.0660003	E4
103	1	2	0.0374919	-0.0594291	-0.0193661	E1
103	1	2	0.114958	-0.0300457	0.0302063	E1
103	1	2	-0.1079	-0.0690796	-0.00664913	E1
103	1	2	-0.262712	0.0778747	-0.0586646	E4
103	1	2	0.028307	-0.0187021	0.00221832	E1
103	1	2	0.123564	-0.0999329	0.000964465	E1
103	1	2	-0.00655345	-0.0269092	-0.010856	E1
103	1	2	0.169775	-0.116284	-0.00452876	E1
103	1	2	-0.0264595	-0.0175334	0.00993995	E3
103	1	2	0.0341416	-0.0549185	-0.0323641	E1
103	1	2	0.118933	-0.0391864	-0.0105946	E1
103	1	2	0.0111176	-0.0278963	0.00496001	E1
103	1	2	-0.030857	0.00252986	-0.0213427	E4
103	1	2	-0.107282	0.00914766	-0.0283636	E4
103	1	2	-0.015972	-0.0268675	0.0123745	E1
103	1	2	-0.0910255	0.0301996	-0.0303657	E4
103	1	2	-0.0555104	-0.0250886	0.0203453	E3
103	1	2	-0.0407747	-0.0560373	-0.0493089	E1
103	1	2	-0.0684447	0.0114527	-0.040835	E4
103	1	2	0.0557451	-0.07562	-0.0835015	E1
103	1	2	-0.0265525	-0.0282445	0.00420182	E1
103	1	2	-0.196094	-0.0316191	-0.00054265	E3
103	1	2	-0.0633416	-0.0433491	-0.044445	E4
103	1	2	-0.0468761	-0.0814333	0.00989236	E1
103	1	2	0.0301443	-0.0869736	-0.00821458	E1
103	1	2	0.0180938	-0.0215941	6.15401e-05	E1
103	1	2	-0.0559574	-0.0510425	0.0196953	E3
103	1	2	0.168521	-0.0333778	-0.0680304	E1
103	1	2	-0.0213725	-0.0411329	-0.00690764	E1
103	1	2	-6.58218e-05	-0.0750889	-0.00925528	E1
103	1	2	0.0415489	-0.0749265	0.0190008	E1
103	1	2	-0.259666	-0.0587232	0.0339225	E3
103	1	2	-0.0701583	0.0283703	0.050235	E3
103	1	2	0.0977467	-0.121505	-0.0138486	E1
103	1	2	0.0167873	-0.059627	-0.0164999	E1
103	1	2	-0.00863804	-0.0218137	-0.010935	E1
103	1	2	0.0698155	-0.0454487	-0.0345625	E1
103	1	2	-0.0134032	-0.0347075	0.00482353	E1
103	1	2	0.0486528	-0.0728814	-0.00160246	E1
103	1	2	0.1141	-0.0435299	-0.0707419	E1
103	1	2	0.0987726	-0.118233	-0.00133234	E1
103	1	2	-0.0832747	-0.0881872	-0.0519772	E1
103	1	2	0.0577937	-0.0011564	-0.00642713	E1
103	1	2	-0.0632833	-0.0626727	0.00144819	E1
103	1	2	0.192363	-0.0997245	0.0203044	E1
103	1	2	-0.0348073	0.00627514	-0.0110493	E4
103	1	2	-0.0426692	-0.0759955	-0.017063	E1
103	1	2	0.0165795	-0.0653584	0.0371721	E1
103	1	2	-0.0245517	-0.0569439	0.013495	E1
103	1	2	-0.0202696	-0.0305496	0.00289383	E1
103	1	2	0.0211644	-0.0212154	0.060257	E3
103	1	2	0.00674027	-0.086797	-0.0150878	E1
103	1	2	0.0885306	-0.0956853	0.0382363	E1
103	1	2	-0.0313979	-0.0372351	0.0505894	E3
103	1	2	0.00378715	-0.037726	0.0019548	E1
103	1	2	0.0492792	-0.0426753	-0.00231639	E1
103	1	2	-0.194708	-0.00211934	-0.0208685	E4
103	1	2	0.00391107	-0.0271355	0.0167273	E1
103	1	2	0.0409919	0.0369518	-0.028543	E4
103	1	2	0.00538597	-0.0266184	-0.0247941	E1
103	1	2	-0.0316257	-0.00650837	-0.0213629	E4
103	1	2	0.0252775	-0.023432	0.0358955	E3
103	1	2	0.0095971	-0.0820261	-0.0253856	E1
103	1	2	-0.00881434	-0.0858815	0.0446047	E1
103	1	2	0.040135	-0.125966	-0.0765367	E1
103	1	2	-0.0669495	-0.0568952	-0.0264481	E1
103	1	2	-0.00795601	-0.0396264	-0.00114019	E1
103	1	2	0.0714927	-0.0184013	0.0406698	E1
103	1	2	-0.0735121	0.0328144	0.00396703	L3
103	1	2	-0.0117782	-0.016093	0.0157719	L1
103	1	2	-0.039743	-0.0477728	0.0305165	L1
103	1	2	0.0167352	-0.087987	0.00818441	L1
103	1	2	-0.0165108	-0.0509729	-0.0108755	L1
103	1	2	-0.0145417	-0.0774168	-0.0502997	L4
103	1	2	0.105822	-0.112721	0.00805662	L1
103	1	2	-0.0147452	-0.0167888	0.0327786	L1
103	1	2	0.132848	-0.0615493	0.0145699	L1
103	1	2	-0.219136	0.0234742	0.0161744	L3
103	1	2	-0.0606215	-0.0613116	-0.0334236	L4
103	1	2	-0.107414	-0.130744	-0.0592781	L1
103	1	2	-0.0527684	-0.0393227	0.0335415	L1
103	1	2	0.0609626	-0.0897283	0.0191519	L1
103	1	2	0.00851639	-0.028352	-0.0371683	L4
103	1	2	-0.118394	0.0204525	0.0441902	L3
103	1	2	-0.0613436	-0.0309363	0.000604782	L1
103	1	2	-0.0903565	-0.0121813	-0.0244509	L4
103	1	2	0.0758093	-0.0504844	0.0338154	L1
103	1	2	0.0886472	-0.116385	0.0207895	L1
103	1	2	-0.00670313	0.0451	-0.0128051	L4
103	1	2	0.00639598	-0.0460959	0.0129205	L1
104	3	2	0.290869	0.0580415	0.00971817	E2
104	3	2	0.305891	0.0653441	0.010904	E2
104	3	2	0.00626625	0.113944	0.0789546	E3
104	3	2	-0.30297	0.0660665	0.0521177	E3
104	3	2	0.219741	0.0715459	0.00908554	E2
104	3	2	-0.111582	0.115286	0.0574439	E3
104	3	2	0.0689587	0.0670321	0.0373251	E2
104	3	2	0.0648825	0.0884496	0.000659796	E2
104	3	2	0.127246	0.145924	0.0963696	E2
104	3	2	0.158494	0.0101486	0.0530129	E2
104	3	2	0.038505	0.120392	0.00842049	E2
104	3	2	0.139042	0.0194911	0.0256671	E2
104	3	2	0.293765	0.0109147	0.0177536	E2
104	3	2	-0.0475925	0.0125773	-0.0150679	E4
104	3	2	-0.270536	0.0368999	0.0183533	E3
104	3	2	0.0770427	0.124162	0.0754425	E2
104	3	2	-0.0581228	0.0215499	-0.0553396	E4
104	3	2	-0.0818161	0.177824	-0.00216901	E4
104	3	2	-0.120693	-0.0232322	-0.0110659	E3
104	3	2	-0.0660792	0.0761387	0.000926287	E3
104	3	2	0.0767881	0.0166156	-0.024249	E2
104	3	2	-0.0850447	0.00386302	0.0222044	E3
104	3	2	-0.256102	0.0904503	-0.131782	E4
104	3	2	-0.0748008	-0.00132811	0.027186	E3
104	3	2	-0.00907547	0.0203181	0.0460301	E3
104	3	2	-0.137599	0.0783601	-0.0522467	E4
104	3	2	0.249148	-0.0144917	-0.0620056	E2
104	3	2	-0.0761155	0.0683472	-0.0696705	E4
104	3	2	-0.127338	0.0618093	-0.0755737	E4
104	3	2	-0.0659535	0.1588	-0.044983	E4
104	3	2	0.13454	0.0106128	0.018882	E2
104	3	2	-0.227897	-0.00526728	0.125905	E3
104	3	2	0.133326	0.00299465	0.0405926	E2
104	3	2	0.117404	0.025688	-0.00577501	E2
104	3	2	0.0294457	0.0604812	-0.0103046	E2
104	3	2	0.0207438	0.000383326	0.102408	E3
104	3	2	0.132369	0.113197	-0.0467682	E2
104	3	2	-0.268431	-0.175665	0.0506364	E3
104	3	2	0.0634761	-0.00146097	-0.00757391	E1
104	3	2	0.187512	0.112056	-0.0833337	E2
104	3	2	0.0291047	0.0194739	0.0679706	E3
104	3	2	0.119667	0.0257176	0.0441723	E2
104	3	2	0.0943353	-0.0174947	0.0815311	E3
104	3	2	-0.124498	-0.0021282	-0.0846473	E4
104	3	2	-0.127575	0.0405809	-0.040875	E4
104	3	2	-0.103825	-0.0821033	-0.0628628	E4
104	3	2	-0.0162647	-0.119553	0.0422165	E1
104	3	2	-0.349237	-0.0634665	-0.0916878	E4
104	3	2	-0.00208133	0.0450567	0.0127664	E3
104	3	2	0.0978126	0.0966196	0.0607793	E2
104	3	2	-0.148163	-0.0700338	-0.0098806	E1
104	3	2	0.0150369	0.00558178	0.00832941	E3
104	3	2	-0.114384	-0.0178517	0.0092696	E3
104	3	2	0.405203	0.0844335	-0.0250462	E2
104	3	2	0.00242166	0.0167965	0.00754455	E3
104	3	2	0.300397	-0.108259	-0.0479054	E1
104	3	2	-0.227869	-0.165068	-0.0848505	E1
104	3	2	-0.0909521	0.101464	-0.0315121	E4
104	3	2	0.156077	-0.0797206	-0.0122047	E1
104	3	2	-0.0585927	-0.0350295	0.0369415	E3
104	3	2	-0.053825	0.0152282	-0.0456605	E4
104	3	2	-0.0512099	-0.102712	-0.0653474	E1
104	3	2	0.189362	0.12885	0.0409769	E2
104	3	2	-0.0596993	-0.000955704	-0.0129749	E4
104	3	2	-0.135902	0.0025566	0.0205007	E3
104	3	2	-0.00749596	-0.122731	-0.0690299	E1
104	3	2	-0.0861908	-0.0230028	-0.0882138	E4
104	3	2	-0.119376	-0.0863157	0.0116323	E1
104	3	2	0.0270679	0.0189267	0.00316705	E2
104	3	2	0.0565502	-0.053368	-0.045678	E1
104	3	2	0.108195	0.0518524	0.00174321	E2
104	3	2	-0.000248717	0.05338	0.0704423	E3
104	3	2	0.0150574	-0.0447173	0.0124946	E1
104	3	2	-0.101803	-0.21426	-0.0918268	L1
104	3	2	0.0417054	-0.00910924	0.0142468	L1
104	3	2	0.134556	-0.0283134	0.0100155	L2
104	3	2	-0.0885335	-0.0599713	-0.00871561	L1
104	3	2	-0.156038	0.139181	-0.108749	L4
104	3	2	-0.0368122	-0.0404892	-0.0637168	L4
104	3	2	-0.145923	0.143929	-0.0257073	L4
104	3	2	0.0849955	-0.10993	0.0243019	L1
104	3	2	0.205489	-0.0460982	-0.0183008	L2
104	3	2	-0.155153	0.107262	0.00538236	L3
104	3	2	0.198332	0.0207975	0.0385931	L2
104	3	2	0.427056	0.0133352	-0.0729548	L2
105	3	2	0.00197974	-0.00901263	0.0487372	E3
105	3	2	-0.202464	0.0338058	0.088885	E3
105	3	2	-0.146643	0.0277005	0.0369821	E3
105	3	2	-0.144607	-0.00185357	0.0286513	E3
105	3	2	-0.104478	-0.0158202	-0.0525177	E4
105	3	2	-0.188947	0.0137098	0.0703918	E3
105	3	2	-0.121196	-0.0254866	0.0803	E3
105	3	2	-0.0266937	-0.000258825	0.0143288	E3
105	3	2	-0.117878	-0.000872176	0.0358205	E3
105	3	2	0.0292496	0.0292812	-0.00170004	E2
105	3	2	0.0463096	-0.0244613	0.0239654	E1
105	3	2	0.0241714	-0.0297831	0.0496245	E3
105	3	2	-0.143454	-0.0187803	0.0198175	E3
105	3	2	-0.0987291	0.022572	0.0162961	E3
105	3	2	-0.113084	-0.0489104	0.00588178	E3
105	3	2	-0.162453	0.000717504	0.0515108	E3
105	3	2	-0.153957	-0.0564165	0.0458502	E3
105	3	2	-0.0108741	-0.0023631	-0.00920637	E1
105	3	2	-0.173389	-0.0279632	0.0394204	E3
105	3	2	0.0507713	-0.0398008	0.0722532	E3
105	3	2	0.013623	-0.016204	0.0219006	E3
105	3	2	-0.0393488	0.0464855	0.0445326	E3
105	3	2	-0.285908	0.0635381	0.0826759	E3
105	3	2	-0.180406	-0.0263845	0.0676506	E3
105	3	2	-0.19184	-0.0118131	0.0892287	E3
105	3	2	-0.109507	0.0218805	0.0838436	E3
105	3	2	-0.3171	-0.0372228	0.0684651	E3
105	3	2	-0.0965268	-0.00393666	0.10246	E3
105	3	2	0.0211628	0.0152929	-0.00486274	E1
105	3	2	-0.132797	-0.0440879	0.0324812	E3
105	3	2	-0.154764	0.051986	0.055888	E3
105	3	2	-0.272247	-0.0141406	0.0622267	E3
105	3	2	0.0847521	-0.0270102	0.07984	E3
105	3	2	-0.326624	0.00834583	0.0309972	E3
105	3	2	-0.053525	0.0623486	0.102925	E3
105	3	2	-0.163288	0.00338682	0.0849871	E3
105	3	2	-0.000501542	-0.096281	0.0350689	E1
105	3	2	0.072191	-0.0598972	0.0177379	E1
105	3	2	-0.196329	0.042524	0.0660648	E3
105	3	2	-0.0671615	0.0103273	0.0144146	E3
105	3	2	-0.12663	0.0596849	0.0410363	E3
105	3	2	0.0067885	0.0605159	0.0464109	E3
105	3	2	-0.148513	0.034661	0.0799962	E3
105	3	2	-0.174389	0.022256	0.0857559	E3
105	3	2	-0.1523	0.0338159	0.0657575	E3
105	3	2	-0.0765693	0.0282022	0.0484735	E3
105	3	2	0.237839	-0.0114041	0.0386669	E2
105	3	2	-0.152602	0.0143787	0.0841021	E3
105	3	2	-0.119582	0.0334755	0.00302728	E3
105	3	2	-0.0951591	0.0128241	0.0137307	E3
105	3	2	-0.136888	0.0569866	0.0555727	E3
105	3	2	-0.0807817	0.0117788	-0.00169634	E3
105	3	2	-0.136206	-0.023127	0.0571565	E3
105	3	2	0.00282607	-7.31668e-05	-0.00251388	L1
106	1	2	-0.0762761	0.0186811	0.0310636	E3
106	1	2	0.0923256	-0.0207507	-0.013762	E1
106	1	2	-0.0590377	-0.109559	-0.0254255	E1
106	1	2	0.0397324	-0.0439884	0.0648625	E3
106	1	2	0.174165	-0.0339494	0.0144119	E1
106	1	2	0.1642	-0.0740451	-0.0247492	E1
106	1	2	0.122479	-0.0181069	0.00580465	E1
106	1	2	0.0574575	-0.153573	-0.0469129	E1
106	1	2	0.186903	-0.0519447	-0.0606344	E1
106	1	2	0.148048	-0.0277272	-0.02195	E1
106	1	2	0.212594	-0.132017	-0.0205671	E1
106	1	2	-0.0975812	-0.0782775	-0.0450088	E1
106	1	2	-0.0829842	-0.0270142	-0.155364	E4
106	1	2	-0.142846	0.00954459	-0.137087	E4
106	1	2	0.185328	-0.170421	-0.0433235	E1
106	1	2	0.0911507	-0.17686	0.0166616	E1
106	1	2	0.0601588	-0.0671426	-0.0499485	E1
106	1	2	-0.0365613	-0.05929	-0.0015622	E1
106	1	2	-0.070815	-0.04954	-0.00646758	E1
106	1	2	0.188554	-0.185072	-0.0171401	E1
106	1	2	-0.0837152	-0.0610509	0.0146432	E3
106	1	2	0.0428922	-0.0637623	0.00255898	E1
106	1	2	0.109008	-0.0531043	0.00486804	E1
106	1	2	-0.0553902	-0.066799	0.0489181	E3
106	1	2	0.0338642	-0.0879023	-0.039429	E1
106	1	2	0.201037	-0.0497239	-0.0594264	E1
106	1	2	0.219655	-0.0945382	-0.000523146	E1
106	1	2	0.0402162	-0.0808817	-0.0234389	E1
106	1	2	0.210259	-0.133072	-0.0644827	E1
106	1	2	0.149046	-0.10917	-0.0631718	E1
106	1	2	0.185235	-0.0787561	0.0263062	E1
106	1	2	0.0498862	0.00998287	-0.0736922	E4
106	1	2	0.212587	-0.107345	-0.00492748	E1
106	1	2	-0.11149	-0.0861153	0.00374633	E1
106	1	2	-0.146451	-0.03561	0.029043	E3
106	1	2	0.0367292	-0.0456134	-0.052874	E1
106	1	2	0.102761	-0.0952231	0.00264699	E1
106	1	2	0.145241	-0.00448862	0.023243	E2
106	1	2	-0.0721637	-0.0206735	-0.0273624	E4
106	1	2	0.144904	-0.0902313	-0.0408759	E1
106	1	2	0.0940608	-0.125525	0.00974765	E1
106	1	2	-0.0836595	0.0234073	-0.0875706	E4
106	1	2	0.170117	-0.119533	-0.0200164	E1
106	1	2	-0.111336	-0.037661	0.00538117	E3
106	1	2	-0.0881888	-0.117006	-0.0274749	E1
106	1	2	-0.110969	-0.065535	0.0480068	E3
106	1	2	0.00294095	-0.0823457	-0.0201762	E1
106	1	2	0.0965888	-0.0329364	-0.0467634	E1
106	1	2	-0.0537822	-0.111705	0.0342908	E1
106	1	2	0.0148288	-0.0960769	0.01772	E1
106	1	2	-0.0134561	-0.0526126	0.00988773	E1
106	1	2	-0.202214	-0.0608831	0.0149128	L1
106	1	2	-0.232468	-0.0939409	-0.0306407	L4
107	3	2	0.233106	-0.00530348	-0.00877904	E2
107	3	2	0.202714	0.0806689	0.077096	E2
107	3	2	0.135384	0.219574	-0.0159291	E2
107	3	2	0.184783	0.0757981	0.0261909	E2
107	3	2	-0.13933	0.0695417	-0.00355615	E3
107	3	2	-0.128301	0.0767574	-0.0388534	E4
107	3	2	0.167716	0.0356211	-0.0288765	E2
107	3	2	0.150777	0.125729	-0.00574619	E2
107	3	2	0.225062	0.151941	-0.0583124	E2
107	3	2	0.0770696	0.125806	0.0570321	E2
107	3	2	0.278527	0.0724549	0.020297	E2
107	3	2	0.142833	0.120963	-0.0640655	E2
107	3	2	-0.0563727	0.0530654	-0.0258353	E4
107	3	2	-0.211348	0.0724321	0.0776212	E3
107	3	2	0.184751	-0.105482	0.0391982	E1
107	3	2	-0.038464	0.0880072	0.0290533	E3
107	3	2	-0.241715	0.158678	-0.023852	E4
107	3	2	0.106811	0.105693	0.00809144	E2
107	3	2	-0.0212395	0.0945072	0.0192503	E3
107	3	2	-0.0772704	0.11879	-0.0600705	E4
107	3	2	0.13669	0.069247	-0.0235431	E2
107	3	2	-0.0374618	0.0828786	0.0409187	E3
107	3	2	0.212116	0.126475	-0.0326626	E2
107	3	2	-0.181269	0.0579265	0.0787506	E3
107	3	2	0.0686367	0.0666145	-0.0273715	E2
107	3	2	0.178397	0.0504114	-0.112607	E4
107	3	2	-0.147442	0.0878318	-0.0229432	E4
107	3	2	-0.13092	0.152244	-0.0520516	E4
107	3	2	-0.207656	0.0496686	0.0500545	E3
107	3	2	-0.0762667	-0.0624067	0.122577	E3
107	3	2	0.187033	-0.0364217	0.0110173	E1
107	3	2	-0.188514	0.0764433	0.0429073	E3
107	3	2	0.110067	0.107229	-0.0248187	E2
107	3	2	-0.00994837	-0.0201422	0.00476554	E1
107	3	2	0.0958213	0.281158	0.0414058	E2
107	3	2	0.291257	0.0528935	0.0386057	E2
107	3	2	0.011142	0.12474	0.0176445	E2
107	3	2	-0.126488	0.0945618	-0.0195688	E4
107	3	2	0.150028	0.0781067	0.0574097	E2
107	3	2	0.439376	-0.167026	-0.0340187	E1
107	3	2	-0.312442	0.0128408	0.036627	E3
107	3	2	-0.261686	0.0774247	-0.048163	E4
107	3	2	-0.0914179	0.147176	0.0107178	E3
107	3	2	-0.162526	0.0285127	0.00819578	E3
107	3	2	-0.183582	-0.0590509	-0.0513577	E4
107	3	2	-0.148009	0.0395947	0.0969532	E3
107	3	2	0.0687854	0.00686185	0.0274377	E2
107	3	2	0.0649642	0.0450756	-0.0199147	E2
107	3	2	-0.241468	0.0166422	-0.142652	E4
107	3	2	-0.200545	0.0484524	-0.0575336	E4
107	3	2	0.145812	0.0107014	-0.0202512	E2
107	3	2	0.107922	0.142636	-0.0583649	E2
107	3	2	-0.209101	0.0687012	0.00965163	E3
107	3	2	-0.0117473	0.160572	0.00640185	E2
107	3	2	0.104606	0.0037023	0.029239	E2
107	3	2	0.223666	0.0506452	0.119478	E2
107	3	2	0.064411	0.109587	-0.0270244	E2
107	3	2	0.0539709	-0.0948422	0.0373159	E1
107	3	2	0.0594229	0.104534	0.0267859	E2
107	3	2	0.0313864	0.0453392	-0.12749	E4
107	3	2	-0.291939	0.163832	0.00645929	E3
107	3	2	0.09231	0.0850363	-0.0402754	E2
107	3	2	-0.366787	0.0236008	0.0177864	E3
107	3	2	0.111631	-0.00345542	-0.0152579	E2
107	3	2	-0.281377	0.0719788	0.0543019	E3
107	3	2	-0.0469268	0.0303848	-0.0175635	E4
107	3	2	-0.232305	0.120616	0.00393763	E3
107	3	2	0.0936198	-0.0224688	-0.00346091	E1
107	3	2	-0.31521	0.095643	0.0359076	E3
107	3	2	0.0487521	0.0480133	-0.0196752	E2
107	3	2	0.0958427	0.10757	-0.0281953	E2
107	3	2	0.185177	0.0853563	0.0615543	E2
107	3	2	0.0264331	0.119903	0.0462141	E2
107	3	2	0.255969	0.227851	0.0127481	E2
107	3	2	-0.10622	0.0946253	-0.0912304	E4
107	3	2	0.140169	-0.0134898	0.0606962	E2
107	3	2	-0.079571	-0.0159035	0.0244985	E3
107	3	2	-0.098929	0.0323774	-0.0244069	E4
107	3	2	-0.182386	0.0110471	0.000512266	E3
107	3	2	0.195718	0.0228349	-0.0377333	E2
107	3	2	0.000113234	0.0908869	0.0543736	E3
107	3	2	0.0112259	0.0475838	-0.0308105	E4
107	3	2	-0.0490808	0.0871083	0.0369573	E3
107	3	2	-0.20012	0.114283	0.0738398	E3
107	3	2	0.296149	0.0687264	-0.000707222	E2
107	3	2	0.0607421	0.0715674	0.0248028	E2
107	3	2	-0.135367	0.133261	-0.0509342	E4
107	3	2	0.219394	0.0233283	0.0210008	E2
107	3	2	0.128611	0.157575	-0.0564677	E2
107	3	2	-0.133999	0.11706	-0.0496027	E4
107	3	2	0.136016	0.164323	-0.0210271	E2
107	3	2	-0.241683	-0.0571743	0.0689011	E3
107	3	2	-0.34251	0.044998	0.0933486	E3
107	3	2	-0.174552	0.0519606	-0.0753482	E4
107	3	2	-0.20832	0.0363397	0.0924319	E3
107	3	2	-0.0101102	0.0053024	0.031396	E3
107	3	2	-0.112688	0.0618351	0.018356	E3
107	3	2	-0.107811	-0.0269866	-0.0568339	E4
107	3	2	0.172251	0.0534023	0.00850891	E2
107	3	2	-0.0552237	0.0630613	-0.0261476	E4
107	3	2	-0.00955956	0.0752046	0.0159711	E3
107	3	2	0.249132	-0.00525151	0.00646373	E2
107	3	2	-0.390436	0.211234	0.00424675	E4
107	3	2	0.140641	0.0229156	-0.0252362	E2
107	3	2	-0.237558	0.121478	0.000790022	E3
107	3	2	0.186628	0.125505	-0.0109168	E2
107	3	2	-0.246516	0.120818	0.0283445	E3
107	3	2	-0.30503	0.0166164	-0.023314	E4
107	3	2	-0.0425076	0.077209	0.0271461	E3
107	3	2	-0.217739	-0.127293	0.0164941	E3
107	3	2	-0.304878	-0.0769228	0.0801583	E3
107	3	2	-0.231679	0.123021	-0.0514805	E4
107	3	2	-0.0748228	0.130171	0.00991753	E3
107	3	2	0.551791	0.108634	0.0337657	E2
107	3	2	-0.137145	0.0466984	-0.0111017	E4
107	3	2	-0.21059	0.0590562	0.153246	E3
107	3	2	-0.190491	0.107255	0.111386	E3
107	3	2	-0.101487	0.137756	0.0669455	E3
107	3	2	-0.0997923	-0.0110511	0.00416517	E3
107	3	2	0.184177	0.0663754	-0.0388074	E2
107	3	2	-0.200366	0.0714744	0.034993	E3
109	2	2	0.30839	-0.176392	0.0414692	E1
109	2	2	-0.149588	-0.0561465	-0.0616987	E4
109	2	2	0.178289	-0.102327	-0.00693655	E1
109	2	2	-0.158921	-0.0867502	-0.022366	E1
109	2	2	0.251642	0.0151518	-0.0157667	E2
109	2	2	0.0729012	-0.134645	0.0185698	E1
109	2	2	0.0983586	-0.126987	0.0609886	E1
109	2	2	0.0579085	-0.152383	-0.113344	E1
109	2	2	-0.0637529	-0.103522	-0.0662694	E1
109	2	2	-0.353787	-0.172882	0.0906444	E3
109	2	2	-0.382825	-0.174186	0.0418522	E3
109	2	2	-0.0714313	-0.174415	0.109401	E3
109	2	2	-0.226274	-0.038596	-0.0788071	E4
109	2	2	0.10215	-0.218412	-0.022722	E1
109	2	2	-0.0600874	-0.137026	-0.0184947	L1
109	2	2	0.0478323	-0.0442486	-0.0047546	L1
109	2	2	0.247793	0.0354762	0.10443	L2
110	2	1	0.21511	0.0059371	-0.0144258	E2
110	2	1	0.0691694	0.023095	0.0239915	E2
110	2	1	0.111217	0.00788588	-0.0120291	E2
110	2	1	-0.106878	0.0230812	-0.020519	E4
110	2	1	0.0159079	-0.00120863	-0.0476997	E4
110	2	1	0.17194	0.0318075	-0.0269616	E2
110	2	1	-0.0179996	0.0746383	-0.018665	E4
110	2	1	-0.0668325	0.0661082	-0.0629692	E4
110	2	1	-0.025916	0.0378898	0.0068148	E3
110	2	1	-0.153189	0.0471329	0.00926103	E3
110	2	1	-0.153674	0.037032	-0.0131301	E4
110	2	1	-0.0206023	-0.0345682	-0.0766617	E4
110	2	1	0.104154	0.0308016	-0.0259918	E2
110	2	1	-0.0159228	0.0118847	0.00194161	E3
110	2	1	0.021081	-0.0142181	-0.0322139	E1
110	2	1	-0.0102731	-0.0381397	-0.0182614	E1
110	2	1	-0.0825157	0.0218001	0.0111415	E3
110	2	1	0.0256093	-0.029835	-0.0860573	E4
110	2	1	-0.0628361	0.0397248	-0.0373772	E4
110	2	1	0.164748	-0.0386324	-0.0439372	E1
110	2	1	0.0934921	0.00751927	-0.0557443	E4
110	2	1	-0.0450477	-0.0279482	-0.0497622	E4
110	2	1	-0.00740128	0.0291051	0.00551657	E3
110	2	1	-0.0935389	-0.0299845	0.046997	E3
110	2	1	0.210472	0.0220481	-0.0320073	E2
110	2	1	0.0449306	-0.0777049	-0.0107561	E1
110	2	1	0.00922352	0.0156749	-0.000105727	E3
110	2	1	0.0302915	0.0165685	-0.00258771	E2
110	2	1	0.0342775	-0.0817953	0.0093111	E1
110	2	1	-0.0712353	0.0884943	0.00699183	E3
110	2	1	0.00784968	0.0222064	0.0553723	E3
110	2	1	0.0147209	-0.0555819	0.031742	E1
110	2	1	-0.0396411	-0.00109309	0.0356244	E3
110	2	1	0.0644471	0.0453332	-0.0379137	E4
110	2	1	-0.0642882	-0.049462	-0.0494572	E4
110	2	1	0.0827507	-0.00035066	-0.0423567	E1
110	2	1	0.036401	0.0400998	-0.0206993	E4
110	2	1	-0.0438105	0.0207687	0.00158877	E3
110	2	1	0.190338	-0.0369163	0.0118222	E1
110	2	1	-0.0716584	0.0169796	-0.0278155	E4
110	2	1	0.0820183	-0.00457733	0.0443918	E2
110	2	1	0.0632396	-0.0547335	0.0175163	E1
110	2	1	-0.164381	0.00901456	0.0443963	E3
110	2	1	-0.0400443	0.0339391	-0.00178879	E3
110	2	1	-0.11833	-0.00220743	0.0244539	E3
110	2	1	-0.00697897	0.00394503	-0.0264313	E4
110	2	1	-0.132331	-0.0712001	0.0333724	E3
110	2	1	0.0236097	-0.0312884	-0.00202524	E1
110	2	1	0.0252399	0.0684028	-0.0537142	E4
110	2	1	-0.0944434	0.0821325	0.0201195	E3
110	2	1	-0.0250853	0.00216982	-0.0616279	E4
110	2	1	0.245295	0.0294051	0.0788615	E2
110	2	1	0.0396473	0.0558441	-0.0172593	E2
110	2	1	0.0473751	-0.0268723	0.0241616	E1
110	2	1	-0.0593248	-0.000807352	3.58139e-05	E3
110	2	1	0.0328909	-0.0283733	0.104179	E3
110	2	1	0.0136898	-0.0362702	-0.00525913	E1
110	2	1	0.110683	-0.0456828	-0.00547106	E1
110	2	1	-0.030674	-0.0288642	-0.01821	E1
110	2	1	-0.0396736	-0.104633	-0.039896	E1
110	2	1	0.0888614	-0.0895723	-0.0098437	E1
110	2	1	0.16622	0.00509682	-0.00455898	E2
110	2	1	0.0176484	0.0118999	-0.0219952	E4
110	2	1	0.0528473	-0.0450559	-0.00717461	E1
110	2	1	0.0312686	-0.0159856	0.014501	E1
110	2	1	0.0832284	-0.00763581	-0.0174081	E1
110	2	1	-0.0398515	-0.00589734	-0.0207922	E4
110	2	1	-0.0883073	-0.0243116	-0.0217076	E4
110	2	1	-0.0824328	-0.018329	0.0164051	E3
110	2	1	0.067675	-0.0834069	-0.0338384	E1
110	2	1	0.0442545	-0.0710466	-0.0514087	E1
110	2	1	-0.0725512	-0.119983	-0.0481997	E1
110	2	1	0.0440253	0.0192247	0.0472787	E3
110	2	1	-0.00653909	-0.00081206	0.0657971	E3
110	2	1	0.048835	-0.0708389	-0.00447407	E1
110	2	1	0.112816	-0.00570728	-0.0342396	E1
110	2	1	-0.065253	0.0117876	-0.0300732	E4
110	2	1	0.0133039	-0.03277	0.043674	E3
110	2	1	-0.0696366	0.0199661	-0.0113903	L4
110	2	1	0.0657019	-0.0643692	-0.0254683	L1
110	2	1	-0.0560357	-0.0513479	-0.0361019	L4
110	2	1	0.1544	0.0138352	-0.0111328	L2
110	2	1	0.121627	-0.00406366	0.00685587	L2
110	2	1	0.112575	-0.11124	0.0403752	L1
110	2	1	0.0619938	0.0496626	0.0306481	L2
110	2	1	0.0703988	0.0062161	0.0160229	L2
110	2	1	0.0415204	-0.0951058	-0.0261629	L1
110	2	1	0.081204	-0.0379454	-0.00420408	L1
110	2	1	0.0255284	-0.029739	-0.00861103	L1
110	2	1	-0.0207133	-0.0469151	0.0106046	L1
110	2	1	0.0245059	-0.0108932	0.00616165	L1
110	2	1	0.0211208	-0.0352607	-0.0342751	L4
110	2	1	-0.00228979	0.0511134	-0.0380675	L4
110	2	1	0.0123811	-0.015425	-0.00179094	L1
110	2	1	-0.149574	-0.0209848	-0.0980786	L4
110	2	1	-0.0154073	-0.0480758	0.0777017	L1
110	2	1	-0.0589823	0.0202965	0.0386882	L3
110	2	1	0.0621968	-0.042677	0.0266694	L1
110	2	1	-0.0595179	-0.0168903	-0.0256951	L4
110	2	1	0.0663824	-0.060675	-0.065627	L4
110	2	1	-0.0299786	-0.0541849	-0.108331	L4
110	2	1	0.115736	-0.00121819	0.0137377	L2
110	2	1	0.0196945	-0.0501325	-0.0163883	L1
110	2	1	-0.133569	-0.106464	-0.00664247	L1
110	2	1	-0.0607847	0.0218532	-0.0302233	L4
110	2	1	0.0232349	-0.0366352	0.0250967	L1
110	2	1	0.148024	0.0311515	0.011103	L2
110	2	1	0.171661	-0.0786516	0.0070674	L1
110	2	1	-0.0190087	-0.0201055	0.00665407	L1
110	2	1	-0.0770103	0.0896865	0.011605	L3
110	2	1	0.0939712	0.0158237	-0.0329043	L2
110	2	1	-0.0174922	0.0432295	-0.00794712	L4
110	2	1	0.0995211	0.0802622	0.0165889	L2
110	2	1	0.0388719	-0.0443167	0.0255658	L1
110	2	1	-0.135858	0.0623481	-0.0100992	L4
110	2	1	-0.109448	-0.121585	-0.00628654	L1
110	2	1	-0.0953883	-0.0179125	0.0161492	L3
110	2	1	0.124809	0.0122916	-0.0412178	L2
110	2	1	0.189197	-0.0258731	-0.044998	L2
110	2	1	0.0358906	-0.07494	-0.0138552	L1
110	2	1	-0.0289786	-0.00541556	0.00581937	L1
110	2	1	0.214138	-0.0947372	-0.0544462	L1
110	2	1	0.0665841	-0.0367646	-0.0416868	L4
110	2	1	0.159639	0.0337236	-0.004297	L2
110	2	1	0.0287716	-0.00630903	-0.0114222	L1
110	2	1	0.234654	0.0857208	0.0081791	L2
110	2	1	-0.044211	0.0448646	0.0170839	L3
110	2	1	0.0603238	-0.0669567	0.0380413	L1
110	2	1	-0.0697318	0.0794869	-0.00621829	L3
110	2	1	-0.054472	-0.0419034	-0.108767	L4
110	2	1	-0.0514805	-0.0571995	0.0407343	L1
111	3	2	0.122009	-0.0751106	-0.0117374	E1
111	3	2	0.154361	-0.0182104	-0.0518471	E1
111	3	2	0.0931322	-0.0382425	0.00378669	E1
111	3	2	0.130391	-0.00162937	0.00393593	E2
111	3	2	-0.0772414	0.0105327	0.0498608	E3
111	3	2	-0.0609865	-0.0436203	-0.0079061	E1
111	3	2	0.0587197	-0.056914	0.0496452	E1
111	3	2	-0.0042213	-0.0453571	-0.00622723	E1
111	3	2	0.108473	0.0586796	0.0540718	E2
111	3	2	-0.124147	-0.0316371	-0.0281136	E4
111	3	2	-0.0292976	0.00971348	0.0381722	E3
111	3	2	-0.181251	-0.0100463	-0.0794299	E4
111	3	2	0.119846	0.0462049	-0.0338984	E2
111	3	2	-0.00796422	-0.0335197	-0.00157808	E1
111	3	2	-0.0514732	-0.0367984	-0.0285395	E1
111	3	2	-0.00590977	0.0219938	0.0260655	E3
111	3	2	0.0980994	-0.0141313	0.0121886	E1
111	3	2	-0.00830675	-0.0623047	0.0386581	E1
111	3	2	-0.0178432	0.00600424	0.00579335	E3
111	3	2	-0.111333	-0.0310998	0.013167	E3
111	3	2	-0.00189246	0.006339	-0.00789591	E1
111	3	2	-0.063944	-0.0333018	0.00989548	L1
111	3	2	0.0651207	0.0390729	-0.0209311	L2
111	3	2	0.0133276	0.0374104	0.00962624	L2
111	3	2	-0.0103768	0.0500513	-0.00264453	L2
111	3	2	0.0410597	-0.0503304	0.0407772	L1
111	3	2	0.0424396	0.0538252	0.0227203	L2
111	3	2	-0.069893	0.0338363	-0.00572691	L4
111	3	2	-0.0634957	-0.0408849	0.00625346	L1
111	3	2	-0.00625637	-0.00422171	-0.00496612	L1
111	3	2	-0.0102877	-0.0496576	0.0319114	L1
111	3	2	0.0791197	0.00867165	-0.00196778	L2
111	3	2	0.0287013	-0.00603515	0.0227843	L1
111	3	2	0.115518	-0.039568	-0.00586071	L1
111	3	2	0.0878337	-0.0482895	0.0140539	L1
111	3	2	0.0724433	-0.0145067	0.0143151	L1
111	3	2	0.139968	0.0121379	-0.010681	L2
111	3	2	-0.153819	-0.0256761	-0.0241758	L4
111	3	2	0.0533613	0.0271721	0.00552402	L2
111	3	2	0.118871	0.029351	-0.0197921	L2
111	3	2	0.00911895	0.00866448	-0.0110204	L4
111	3	2	0.00592436	0.00282884	0.024028	L1
111	3	2	0.148228	0.0690316	-0.0317192	L2
111	3	2	-0.0563655	-0.0164708	0.0165834	L1
111	3	2	-0.0312431	-0.0658232	-0.0229532	L1
111	3	2	-0.134692	-0.0688941	0.0133654	L1
111	3	2	-0.0756696	-0.0192586	-0.0339162	L4
111	3	2	-0.109979	-0.0846177	0.0221139	L1
111	3	2	-0.0834893	-0.00359978	-0.0268204	L4
111	3	2	-0.144252	-0.0823851	0.00459196	L1
111	3	2	0.0220873	-0.0383688	0.00436632	L1
111	3	2	0.0254469	-0.0527164	0.00516886	L1
111	3	2	0.0609968	0.00495952	0.00448885	L2
111	3	2	-0.0770156	0.0143164	-0.0169438	L4
111	3	2	-0.108631	-0.0394251	0.00803727	L1
111	3	2	0.0856184	-0.0999846	-0.0284312	L1
111	3	2	0.0717641	0.0635159	0.00330236	L2
111	3	2	0.0473752	-0.0248323	0.0107626	L1
111	3	2	-0.0644682	-0.0419351	-0.0199439	L4
111	3	2	0.0764613	-0.0304558	0.02938	L1
111	3	2	-0.00891166	-0.0395674	-0.00788801	L1
111	3	2	0.0500716	-0.0228002	0.0208213	L1
111	3	2	0.137934	-0.0210011	-0.0144395	L2
111	3	2	0.0192556	-0.00314807	0.0120473	L1
111	3	2	0.0927791	-0.0445805	-0.00972445	L1
111	3	2	0.0597951	-0.0250534	-0.0152647	L1
111	3	2	-0.0611199	0.00742842	0.00463702	L3
111	3	2	-0.0713446	-0.0202623	-0.0164115	L4
111	3	2	-0.0189987	-0.00636198	0.00796959	L1
111	3	2	0.0524362	-0.00136273	-0.0311271	L4
111	3	2	-0.0254593	-0.038733	-0.0437019	L4
111	3	2	-0.0540943	-0.0411877	-0.0330018	L4
111	3	2	0.109486	-0.00582292	-0.0244198	L2
111	3	2	-0.0439688	-0.090331	-0.0158524	L1
111	3	2	-0.0207063	0.0406374	0.000688911	L2
111	3	2	-0.00114868	-0.0649729	0.0298861	L1
111	3	2	0.128295	-0.0400435	0.0320904	L1
111	3	2	-0.188793	0.0123261	-0.0378157	L4
111	3	2	0.0250183	-0.00712304	0.0147421	L1
111	3	2	0.0314779	-0.0340373	-0.0204752	L1
111	3	2	-0.062064	-0.0412186	-0.0205964	L4
111	3	2	0.0505314	-0.0732675	-0.01456	L1
111	3	2	0.00659442	-0.0191067	-0.00108584	L1
111	3	2	0.051146	-0.00812774	-0.00933288	L2
111	3	2	-0.0117171	0.0223048	0.0024967	L2
111	3	2	-0.0649126	0.00721713	0.0306204	L3
111	3	2	0.06807	-0.00719746	-0.0208755	L2
111	3	2	0.047745	-0.0434376	0.00929978	L1
111	3	2	0.0160349	-0.035481	0.0155282	L1
111	3	2	-0.0375202	-0.0507948	0.00700762	L1
111	3	2	-0.0405872	0.0224218	0.0208932	L3
111	3	2	-0.0312347	-0.0118821	-0.0114228	L4
111	3	2	-0.00605418	-0.0170105	0.0163278	L1
111	3	2	-0.0142361	0.023499	-0.023766	L4
111	3	2	0.0468578	-0.0380706	-0.0116206	L1
111	3	2	0.00384743	-0.0105594	0.0108794	L1
111	3	2	-0.103263	-0.0467948	-0.0244078	L4
111	3	2	-0.0583752	-0.00374472	0.00809179	L1
111	3	2	-0.0462465	0.00710983	-0.0410498	L4
111	3	2	-0.129441	-0.013349	-0.00043663	L4
111	3	2	-0.0205682	0.0639499	-0.0234018	L4
111	3	2	0.14108	-0.0620513	0.00550324	L1
111	3	2	0.0453985	-0.0597353	-0.00670893	L1
111	3	2	0.0349798	0.0530198	-0.0102633	L2
111	3	2	-0.038793	0.0290335	-0.0060611	L4
111	3	2	0.140298	0.0285873	-0.0773231	L2
111	3	2	-0.0425717	-0.00555119	0.0112976	L1
111	3	2	0.162298	-0.00822109	-0.0250093	L2
111	3	2	0.00512707	0.13267	0.0573305	L3
111	3	2	0.0100804	-0.0245268	-0.00772675	L1
111	3	2	-0.0532164	0.0176846	-0.0335404	L4
111	3	2	0.0912582	-0.0125574	-0.0595788	L4
111	3	2	0.0404966	0.00385384	-0.00801311	L2
111	3	2	-0.0121884	0.0267042	-0.0177596	L4
111	3	2	0.0793212	0.0281601	0.0148486	L2
111	3	2	0.126347	0.0241573	0.0465994	L2
111	3	2	-0.00514807	0.0202059	-0.0225547	L4
111	3	2	0.0373631	-0.0363252	0.0161264	L1
111	3	2	-0.0669138	0.0734235	0.00557077	L3
111	3	2	-0.00503329	-0.0527375	0.0419929	L1
111	3	2	-0.032796	-0.0668882	-0.000779368	L1
111	3	2	-0.150817	-0.0360586	0.0144991	L1
111	3	2	0.00516572	0.0100624	-0.00234977	L2
111	3	2	-0.00115314	-0.0392226	-0.0183579	L1
111	3	2	-0.0529462	-0.10031	-0.00787146	L1
111	3	2	0.0627401	-0.0735058	0.0240965	L1
111	3	2	-0.0269693	-0.0162651	0.0096407	L1
111	3	2	0.0546315	0.0150142	0.0207137	L2
111	3	2	-0.00518473	0.016918	-0.00415684	L2
111	3	2	-0.0603738	-0.0112269	0.0240157	L3
111	3	2	0.0472241	-0.0182355	0.0119482	L1
111	3	2	-0.03291	0.0096096	-0.00287878	L4
111	3	2	-0.121668	0.00493541	-0.0241592	L4
111	3	2	0.00740407	0.0338738	0.00681815	L2
111	3	2	0.0822114	-0.0599522	-0.0180165	L1
111	3	2	0.00199412	-0.00340111	-0.00343376	L1
111	3	2	-0.0926218	0.0139081	-0.00191698	L4
111	3	2	-0.212734	-0.0185683	-0.0266037	L4
111	3	2	0.0452758	0.0293089	0.0172815	L2
111	3	2	-0.0132315	0.0503339	-0.00337009	L2
111	3	2	0.0348395	0.00388455	0.0222099	L2
111	3	2	0.0527585	0.0326077	0.0267435	L2
111	3	2	-0.0510483	0.0277298	0.00826893	L3
111	3	2	0.0171434	0.052284	-0.00508844	L2
111	3	2	-0.102182	-0.0164927	0.0184053	L3
111	3	2	-0.0141324	-0.00555491	-0.00946996	L4
111	3	2	0.0867824	0.0484637	-0.00631762	L2
112	1	1	0.021258	0.0308722	0.0593983	E3
112	1	1	0.0104132	-0.106302	0.041777	E1
112	1	1	-0.162395	-0.0246536	0.0665966	E3
112	1	1	-0.0518187	0.0734664	-0.00671517	E4
112	1	1	0.00910586	-0.00107415	0.0479187	E3
112	1	1	-0.064798	-0.126659	0.00391971	E1
112	1	1	0.0975948	-0.0194551	-0.0164894	E1
112	1	1	0.0332705	-0.0815309	0.0318092	E1
112	1	1	0.149017	0.0790665	0.040344	E2
112	1	1	0.147695	-0.0479697	0.000305134	E1
112	1	1	0.0488332	-0.026379	-0.0133437	E1
112	1	1	0.0545418	0.00836199	-0.00553478	E2
112	1	1	0.0037507	-0.00841504	0.0192448	E3
112	1	1	0.0613716	-0.106345	0.0743303	E1
112	1	1	-0.0623357	-0.0173094	0.0667828	E3
112	1	1	-0.0372277	-0.0715391	0.03592	E1
112	1	1	0.0428782	-0.0584301	0.0369026	E1
112	1	1	-0.0738583	-0.0388979	0.0222836	E3
112	1	1	0.100877	-0.0696448	0.0298572	E1
112	1	1	0.113546	-0.0345678	0.0814503	E3
112	1	1	-0.147436	-0.0407524	0.00991398	E3
112	1	1	-0.0824846	0.0935725	-0.0417793	E4
112	1	1	0.0433432	0.112287	0.0187658	E2
112	1	1	0.0412935	0.0207801	-0.00141345	E2
112	1	1	-0.0482969	-0.0277412	0.0416183	E3
112	1	1	-0.0394055	-0.0250728	0.00108134	E1
112	1	1	-0.177936	-0.0637705	0.0302851	E3
112	1	1	-0.0315912	-0.0302998	0.0552764	E3
112	1	1	-0.0625778	-0.0790002	0.00335078	E1
112	1	1	0.127287	-0.0817148	0.00453364	E1
112	1	1	-0.0707671	-0.0669363	0.00598088	E1
112	1	1	-0.155058	0.051032	0.0147168	E3
112	1	1	-0.145978	-0.0288685	-0.0151229	E4
112	1	1	0.0300301	-0.0055884	0.00257094	E1
112	1	1	0.199517	-0.135732	0.00756013	E1
112	1	1	-0.0529413	-0.0415827	0.0269891	L1
112	1	1	-0.272015	-0.113415	0.0157812	L1
112	1	1	-0.0960472	-0.0353525	-0.000642278	L1
112	1	1	0.136626	-0.0719389	0.0215358	L1
112	1	1	0.0747827	0.00533869	-0.0188072	L2
112	1	1	0.219069	0.0473774	0.0152373	L2
112	1	1	-0.0380395	0.00857769	0.045658	L3
112	1	1	-0.00348888	-0.00131059	0.0489924	L3
112	1	1	0.0289184	-0.0127615	0.0902877	L3
112	1	1	0.0552011	0.0895985	0.0485188	L2
112	1	1	-0.205805	-0.049767	0.0374617	L3
112	1	1	-0.0634539	-0.0418356	-0.00600633	L1
112	1	1	-0.0902885	0.0114234	0.00833101	L3
112	1	1	-0.0434041	-0.012373	0.0651028	L3
112	1	1	0.130211	-0.00876671	0.0643228	L2
112	1	1	-0.0904748	-0.0199058	0.0616244	L3
112	1	1	-0.0307269	0.0258387	-0.0969575	L4
112	1	1	-0.0898409	-0.0248138	0.0300815	L3
112	1	1	-0.040335	-0.0217548	0.0329502	L1
112	1	1	0.0854293	0.0695593	0.0251214	L2
112	1	1	0.0332494	0.0318674	0.0135403	L2
112	1	1	-0.0103657	-0.0242604	0.0479697	L1
112	1	1	-0.00556641	-0.0769274	0.033806	L1
112	1	1	0.0276697	-0.0185258	-0.00143185	L1
112	1	1	-0.106171	-0.0500626	-0.0125445	L1
112	1	1	0.160132	0.0750355	0.0472855	L2
112	1	1	0.00965491	-0.0856857	0.0576036	L1
112	1	1	-0.0773336	-0.0137997	0.0237839	L3
112	1	1	-0.0487106	-0.0378778	0.0233398	L1
112	1	1	0.058323	0.072477	0.0699226	L3
112	1	1	0.044866	-0.0781292	0.00826715	L1
112	1	1	-0.0360733	0.0156918	0.076218	L3
112	1	1	0.00351719	-0.0972483	0.0290761	L1
112	1	1	-0.0584648	-0.00332182	-0.0401938	L4
112	1	1	0.0605644	-0.0547429	0.0673904	L1
112	1	1	-0.247419	-0.0244902	0.0493001	L3
112	1	1	-0.0708915	-0.0138629	0.0121204	L1
112	1	1	-0.047474	-0.117794	-0.0669079	L4
112	1	1	0.0409163	0.00636994	0.0105193	L2
112	1	1	-0.151853	-0.0768821	0.039196	L1
112	1	1	0.125336	-0.12721	0.0214858	L1
112	1	1	0.143446	-0.077613	0.0558004	L1
112	1	1	0.00996478	0.00404176	0.0676889	L3
112	1	1	0.0920811	-0.0476814	0.0417182	L1
112	1	1	0.0525837	-0.0565082	0.0829668	L1
112	1	1	-0.12092	-0.036844	0.0501652	L3
112	1	1	0.0368335	-0.0706258	0.0309309	L1
112	1	1	-0.022271	-0.0210477	0.0669137	L3
112	1	1	-0.208176	0.00766574	0.0662471	L3
112	1	1	-0.077515	0.0339732	-0.0299032	L4
112	1	1	0.00970975	-0.0345753	0.0432842	L1
112	1	1	-0.0296408	0.0267668	0.0191395	L3
112	1	1	-0.0485317	0.00466591	0.0062113	L3
112	1	1	-0.150787	-0.0115983	0.0445591	L3
112	1	1	-0.129767	0.0835969	-0.107025	L4
112	1	1	0.127008	0.0589492	-0.00513465	L2
112	1	1	-0.000468013	-0.0552974	-0.00265492	L1
112	1	1	0.0520662	-0.0515807	0.0438458	L1
112	1	1	0.0287564	0.0870626	0.0280228	L2
112	1	1	-0.00810644	0.0325034	-0.0203541	L4
112	1	1	-0.131579	-0.0212781	0.0520602	L3
112	1	1	-0.0488445	-0.0314994	0.0639215	L3
112	1	1	0.106757	-0.0260047	0.0251346	L1
112	1	1	0.0878686	-0.0646429	0.0646261	L1
112	1	1	0.142494	-0.0162655	0.0523708	L2
112	1	1	-0.0886994	-0.0258923	-0.00397161	L1
112	1	1	-0.0143739	-0.0744232	0.00611109	L1
112	1	1	-0.10616	0.00617273	0.0398725	L3
112	1	1	-0.0633002	-0.123645	0.0150117	L1
112	1	1	-0.0884257	-0.0837359	0.0139585	L1
112	1	1	0.229405	-0.0245694	0.0490766	L2
112	1	1	-0.0991498	-0.0435666	0.0639736	L3
112	1	1	0.00247242	-0.025545	0.0084458	L1
112	1	1	0.15493	-0.0949022	-0.0368748	L1
112	1	1	-0.126167	-0.0531569	0.0172013	L1
112	1	1	-0.228817	-0.108975	0.057422	L1
112	1	1	-0.0618552	-0.00405512	-0.016972	L4
112	1	1	-0.0576944	0.0780234	-0.0491613	L4
112	1	1	-0.16756	0.106103	0.0463929	L3
112	1	1	-0.0964515	0.0294917	0.0478342	L3
112	1	1	0.0360597	-0.00248303	0.0242332	L1
112	1	1	0.0630573	-0.0410912	0.056921	L1
112	1	1	-0.103109	0.046119	-0.017998	L4
112	1	1	0.0724009	-0.0322142	0.0241699	L1
112	1	1	0.150804	-0.0310107	-0.0607469	L2
112	1	1	-0.00604545	-0.00321351	0.0674992	L3
112	1	1	-0.0963943	-0.0719236	-0.00959464	L1
112	1	1	-0.0988959	-0.00747444	-0.0438753	L4
112	1	1	0.0269801	-0.0608855	0.00421197	L1
112	1	1	0.0790149	0.0186348	-0.0198014	L2
112	1	1	-0.0275946	-0.0304538	0.0331015	L1
112	1	1	0.0771415	-0.119486	0.0370213	L1
112	1	1	0.0818719	-0.0353309	0.0211493	L1
112	1	1	0.190316	-0.148732	0.0571336	L1
112	1	1	0.0625438	0.00881042	0.0251949	L2
113	1	2	0.183945	-0.0501086	-0.0013494	E1
113	1	2	0.00902111	-0.0300084	-0.0326825	E1
113	1	2	-0.0267141	-0.0174497	-0.0867549	E4
113	1	2	0.0182669	-0.00755813	-0.108185	E4
113	1	2	-0.02225	0.0591449	-0.0955681	E4
113	1	2	-0.0318148	-0.0103758	-0.0134672	E1
113	1	2	-0.0232276	0.0182525	-0.0384074	E4
113	1	2	0.0157138	0.0482765	0.0174389	E3
113	1	2	0.0927435	-0.0411116	0.00533552	E1
113	1	2	0.0710906	0.0389929	0.00317637	E2
113	1	2	-0.0771722	-0.0682634	-0.0126022	E1
113	1	2	-0.174986	0.0929411	-0.0562676	E4
113	1	2	-0.0914146	0.00671093	-0.00389538	E3
113	1	2	0.123232	-0.0140408	-0.0187845	E1
113	1	2	0.353469	0.0706443	-0.0222606	E2
113	1	2	-0.0128184	0.0282923	-0.0146743	E4
113	1	2	-0.0497634	0.0183046	-0.0861717	E4
113	1	2	0.0118539	-0.0197738	-0.0223534	E1
113	1	2	0.0388521	0.0121164	0.0199491	E3
113	1	2	0.0112623	-0.0495248	-0.0220204	E1
113	1	2	0.124487	-0.00618947	0.0245021	E2
113	1	2	0.0658861	0.0357169	-0.0189966	E2
113	1	2	0.0205312	0.0823072	-0.0180939	E2
113	1	2	-0.0272937	0.0173998	0.000273349	E3
113	1	2	-0.0917464	0.0987995	-0.0719629	E4
113	1	2	0.180043	0.0800878	0.00692265	E2
113	1	2	0.0384064	-0.00492715	-0.007075	E1
113	1	2	-0.0360168	0.0878254	-0.172576	E4
113	1	2	-0.0163861	-0.0523919	-0.069579	E4
113	1	2	0.0141748	0.0907134	-0.0718396	E4
113	1	2	0.154754	0.0560545	0.0109607	E2
113	1	2	0.0240048	0.00324228	-0.0520886	E4
113	1	2	-0.0317649	0.000581024	0.0522063	E3
113	1	2	0.105427	-0.00436227	-0.0103127	E2
113	1	2	0.247987	0.0368024	-0.0393809	E2
113	1	2	0.0285712	-0.0506867	0.0217946	E1
113	1	2	0.0945506	0.00582851	-0.0517714	E4
113	1	2	0.0804444	-0.0343036	0.0475167	E1
113	1	2	0.0360852	-0.0256233	0.0495845	E3
113	1	2	0.0569735	0.0704078	-0.0598268	E4
113	1	2	0.226611	0.0501693	-0.0440534	E2
113	1	2	0.153726	0.0561113	0.0160632	E2
113	1	2	0.0235736	0.0454251	-0.0341651	E4
113	1	2	-0.0196106	-0.0236533	-0.0257451	E1
113	1	2	-0.205048	-0.016684	-0.0690105	E4
113	1	2	-0.31025	0.0107284	-0.116437	E4
113	1	2	0.148801	-0.00648421	0.0122264	E2
113	1	2	0.020169	-0.0233384	-0.0566682	E4
113	1	2	0.103899	0.0661482	-0.0108918	E2
113	1	2	0.0283512	0.0664934	-0.0550079	E4
113	1	2	0.0478178	-0.00416845	0.0362725	E3
113	1	2	0.0024215	-0.0981506	0.0448154	E1
113	1	2	0.0825322	-0.136127	-0.0116191	E1
113	1	2	-0.0305066	-0.021586	-0.0079666	E1
113	1	2	-0.0362749	0.0103492	0.0262857	E3
113	1	2	-0.0202831	-0.0327694	0.000787644	E1
113	1	2	-0.141315	0.0199377	0.00613921	E3
113	1	2	0.134921	-0.0241629	-0.0385146	E1
113	1	2	0.203611	-0.0464714	0.00724178	E1
113	1	2	-0.121942	0.0695049	-0.0809487	E4
113	1	2	0.0686951	0.0150042	-0.0108468	E2
113	1	2	-0.0305734	0.0461261	4.22204e-05	E3
113	1	2	0.0984279	-0.026613	0.0230505	E1
113	1	2	-0.0846278	0.0559171	-0.00753579	E4
113	1	2	-0.0177319	0.00505298	0.019439	E3
113	1	2	0.0575238	0.0245111	-0.0823676	E4
113	1	2	-0.101777	0.0355558	-0.0299255	E4
113	1	2	-0.000613182	0.0140398	-0.0288023	E4
113	1	2	-0.0824984	0.0224907	-0.055178	L4
113	1	2	0.181849	-0.0489236	-0.0121012	L1
113	1	2	-0.0586737	-0.00200237	-0.0523732	L4
113	1	2	0.014464	0.0103672	0.063582	L3
113	1	2	0.0708775	-0.0123109	0.0266519	L1
113	1	2	0.117194	-9.32506e-05	-0.0495533	L2
113	1	2	0.22187	0.0305073	-0.0128178	L2
113	1	2	0.125355	-0.0262166	0.019878	L1
113	1	2	-0.136646	-0.0530343	-0.0861418	L4
113	1	2	0.140897	-0.0285987	0.023989	L2
113	1	2	0.174196	-0.00175667	-0.0110362	L2
113	1	2	0.0225624	0.0990893	-0.025673	L2
113	1	2	0.0834194	-0.0291206	0.000206168	L1
113	1	2	0.108531	-0.0491411	0.0294534	L1
113	1	2	0.0608213	0.0997694	-0.0272961	L2
113	1	2	0.0887572	0.00335049	0.0447067	L2
113	1	2	0.0719041	0.0317817	-0.000355821	L2
113	1	2	-0.0754895	0.0165306	-0.0449846	L4
113	1	2	0.187996	0.0705067	-0.00983743	L2
113	1	2	0.14802	0.0277312	-0.0398086	L2
113	1	2	-0.0699522	-0.0303924	0.0415652	L1
113	1	2	-0.13923	0.0915045	-0.0615381	L4
113	1	2	-0.133428	-0.0803332	-0.0180602	L1
114	2	1	-0.126904	-0.0059976	0.00332501	E3
114	2	1	-0.0137813	-0.0873393	0.0135294	E1
114	2	1	0.013609	-0.0388713	-0.0205986	E1
114	2	1	-0.0578318	0.0693697	0.0502166	E3
114	2	1	-0.00720648	0.0324071	0.0066647	E3
114	2	1	0.0617858	-0.00555643	0.0123021	E1
114	2	1	-0.0384029	0.0602259	0.0171665	E3
114	2	1	0.0524535	-0.110118	0.00908581	E1
114	2	1	0.248191	-0.0712945	-0.0168856	E1
114	2	1	0.0398464	-0.0404933	0.000343695	E1
114	2	1	-0.0815976	-0.0176133	0.0150433	E3
114	2	1	0.0784207	-0.0501636	0.1434	E3
114	2	1	-0.0983872	-0.0507347	0.0174311	E3
114	2	1	-0.110104	-0.0093149	0.0284673	E3
114	2	1	0.136576	-0.072751	0.0614932	E1
114	2	1	0.0293769	-0.013373	0.0605984	E3
114	2	1	-0.0861943	0.0143804	-0.00185995	E3
114	2	1	0.0894297	-0.044269	0.0788372	E3
114	2	1	-0.204209	0.0836102	0.00653244	E3
114	2	1	0.10613	0.0462918	0.0415616	E2
114	2	1	-0.170108	0.0215012	0.0457903	E3
114	2	1	-0.0713265	-0.0735771	0.00610097	E1
114	2	1	-0.175232	-0.0671381	0.00572119	E3
114	2	1	-0.157529	0.0588516	-0.0406312	E4
114	2	1	-0.303808	0.0628135	0.0172828	E3
114	2	1	-0.0975224	-0.0201146	0.0162858	E3
114	2	1	0.103266	0.0311715	-0.0313551	E2
114	2	1	-0.0671465	0.0632152	-0.00739967	E4
114	2	1	-0.230257	0.0446139	0.0126681	E3
114	2	1	0.0913433	-0.0759666	-0.00524233	E1
114	2	1	-0.0807694	0.0193619	0.0549644	E3
114	2	1	-0.00500233	0.0495774	0.0323065	E3
114	2	1	0.0161574	-0.00680303	-0.00315657	E1
114	2	1	-0.0673542	0.0358366	-0.0169477	E4
114	2	1	0.0636992	-0.00571407	-0.0668747	E4
114	2	1	-0.000900641	-0.0105139	0.0528865	E3
114	2	1	0.00214805	0.0293805	0.0322679	E3
114	2	1	-0.124946	0.0184546	-0.0215519	E4
114	2	1	0.019212	-0.0102132	-0.00997284	E1
114	2	1	-0.111717	0.00744656	-0.0513302	E4
114	2	1	-0.0743427	0.0682608	0.0117326	E3
114	2	1	-0.0385801	0.00365718	0.0010035	E3
114	2	1	-0.100065	0.0175205	0.0113122	E3
114	2	1	-0.0340742	0.00167186	0.0116238	E3
114	2	1	-0.0233895	-0.042085	-0.00781111	E1
114	2	1	-0.0730883	0.0554616	0.00559178	E3
114	2	1	-0.00584049	-0.00343166	0.0324136	L1
114	2	1	-0.0423979	0.0934789	0.0271848	L3
114	2	1	-0.0886564	0.0108727	0.0542055	L3
114	2	1	-0.000815544	-0.10534	0.0401532	L1
114	2	1	-0.0876988	0.0181855	0.00483242	L3
114	2	1	-0.0167079	0.0429826	-0.0346963	L4
114	2	1	0.137649	0.0190506	0.0860993	L2
114	2	1	0.00356137	-0.0138678	0.034479	L1
114	2	1	-0.153834	-0.0243467	0.0871734	L3
114	2	1	-0.0952543	0.0617514	0.0457239	L3
114	2	1	-0.0299625	-0.0407809	-0.016833	L1
114	2	1	-0.249852	0.0359349	-0.00814421	L3
114	2	1	-0.0225348	0.0201857	-0.0107805	L4
114	2	1	0.0568359	-0.0319165	-0.00610182	L1
114	2	1	-0.0123962	-0.0268541	0.0139092	L1
114	2	1	-0.182355	0.0788057	-0.0286258	L4
114	2	1	-0.0445614	-0.0138642	0.0426611	L3
114	2	1	-0.0922817	0.0128617	0.0128066	L3
114	2	1	-0.246329	0.0607036	-0.00606657	L3
114	2	1	-0.0936645	-0.00215519	-0.0232047	L4
114	2	1	-0.0780441	0.056521	-0.0154238	L4
114	2	1	-0.0966227	0.00436825	0.0232574	L3
114	2	1	-0.131923	0.00531118	-0.0216253	L4
114	2	1	-0.025888	0.0352174	0.0225011	L3
114	2	1	-0.180276	-0.0300556	-0.00260266	L4
114	2	1	-0.0432908	0.0711524	0.0512826	L3
114	2	1	-0.0591767	0.0726846	0.00154022	L3
114	2	1	-0.131738	-0.0728092	-0.0321042	L4
114	2	1	-0.0117931	-0.0709248	0.0700243	L1
114	2	1	-0.0924345	0.140895	-0.0185724	L4
114	2	1	-0.0194977	0.00505839	-0.0241101	L4
114	2	1	0.0560614	-0.0484266	0.0296202	L1
114	2	1	0.0317731	-0.0482834	0.0771255	L1
114	2	1	-0.010556	0.0324506	-0.00624906	L2
114	2	1	0.0289125	0.0810618	0.0500212	L3
114	2	1	-0.121395	-0.0153349	-0.0462874	L4
114	2	1	-0.10135	0.0107902	0.0903098	L3
114	2	1	-0.156291	0.10536	-0.00618693	L3
114	2	1	-0.1474	-0.00510097	-0.00668184	L4
114	2	1	-0.135414	-0.00858895	0.0137952	L3
114	2	1	-0.177195	-0.0520448	-0.0418897	L4
114	2	1	0.0628273	0.0194065	0.0859324	L3
114	2	1	0.124399	-0.0615398	0.0221858	L1
114	2	1	-0.17908	0.0930282	-0.0770042	L4
114	2	1	0.0739943	-0.10416	0.00573642	L1
114	2	1	0.0873429	0.0638868	-0.00914697	L2
114	2	1	0.00791495	-0.0744	0.0558949	L1
114	2	1	-0.0284484	0.0875913	0.00478961	L3
114	2	1	-0.0729236	0.0465702	0.0492987	L3
114	2	1	-0.117587	0.0771137	0.0255913	L3
114	2	1	0.0360419	0.060032	0.0334633	L2
114	2	1	-0.23202	-0.0580343	0.0622578	L3
114	2	1	-0.0638005	0.0275199	0.0104021	L3
114	2	1	-0.0475971	0.0419449	0.0272144	L3
114	2	1	-0.20263	0.0389766	0.0214317	L3
114	2	1	-0.099738	-0.0567036	0.0211914	L1
114	2	1	0.0909417	0.0194404	-0.00120872	L2
114	2	1	-0.075015	-0.0215573	-0.0237187	L4
114	2	1	0.0647107	0.126401	-0.0101616	L2
114	2	1	-0.267069	0.0678378	0.0144637	L3
114	2	1	0.00197341	0.0484141	0.0162057	L2
114	2	1	0.00529512	0.0540385	0.0228642	L3
114	2	1	-0.0147393	-0.113639	0.0303416	L1
114	2	1	-0.0920158	-0.0649914	-0.0190049	L1
114	2	1	0.037968	0.0219553	-0.00134009	L2
114	2	1	-0.0627551	0.0592913	0.00185549	L3
114	2	1	0.107311	0.0452268	0.0146746	L2
114	2	1	-0.137559	0.021139	-0.0563763	L4
114	2	1	-0.129977	0.0094977	-0.00828974	L4
114	2	1	-0.34068	0.116678	-0.01644	L3
114	2	1	-0.100407	-0.00858994	-0.024704	L4
114	2	1	0.107446	0.0964843	0.0220003	L2
114	2	1	0.0552534	0.0421493	0.023807	L2
114	2	1	-0.0963459	-0.0164711	-0.0243346	L4
114	2	1	-0.0943146	0.143721	0.0144767	L3
114	2	1	-0.00752267	0.0142166	-0.018807	L4
114	2	1	-0.126885	0.062832	0.00367893	L3
114	2	1	-0.106531	0.0311794	-0.0449373	L4
114	2	1	0.0331737	0.0181452	0.0359217	L2
114	2	1	0.16185	-0.0184135	0.0209618	L2
114	2	1	-0.187644	0.019576	0.0672353	L3
115	2	2	0.059282	-0.0401869	-0.0212719	E1
115	2	2	0.0726118	-0.0207314	-0.0176897	E1
115	2	2	-0.0554724	0.0108106	-0.0101181	E4
115	2	2	0.114747	0.00872788	-0.041969	E2
115	2	2	0.0564491	-0.116129	-0.0410136	E1
115	2	2	0.175649	-0.0451381	-0.0679863	E1
115	2	2	-0.0193727	0.0185989	-0.0189423	E4
115	2	2	0.201218	0.0144187	-0.0278094	E2
115	2	2	-0.118831	-0.0412377	-0.0217971	E4
115	2	2	0.159934	-0.0389121	-0.0307818	E1
115	2	2	0.15912	-0.0438727	-0.0638859	E1
115	2	2	-0.0182388	0.00489244	-0.0206374	E4
115	2	2	-0.159616	-0.0572497	-0.0125869	E3
115	2	2	0.133499	0.00854854	-0.0234386	E2
115	2	2	0.098708	-0.00633781	-0.0244184	E1
115	2	2	0.0506304	-0.00622986	-0.0206194	E1
115	2	2	0.134761	-0.0469283	-0.0332142	E1
115	2	2	-0.0560863	-0.0731462	-0.0495901	E1
115	2	2	0.0344053	9.86033e-05	-0.0491175	E4
115	2	2	0.230981	-0.0710566	-0.0390403	E1
115	2	2	0.171027	-0.0367953	-0.0332216	E1
115	2	2	0.10926	-0.0631453	-0.0562927	E1
115	2	2	-0.00397204	-0.0391405	-0.0169422	E1
115	2	2	-0.116947	-0.0603669	-0.0861027	E4
115	2	2	0.195011	-0.0998845	-0.038533	E1
115	2	2	0.172954	-0.0359337	0.00049827	E1
115	2	2	0.115356	0.0364618	-0.0235786	E2
115	2	2	0.266393	-0.0974947	-0.0525343	E1
115	2	2	0.184668	-0.105466	-0.0148217	E1
115	2	2	0.02884	-0.124175	-0.0360084	E1
115	2	2	-0.0337561	-0.0960568	0.00151934	E1
115	2	2	0.082101	-0.05316	-0.0366169	E1
115	2	2	0.109177	-0.0874319	0.0616911	E1
115	2	2	0.0198952	-0.132883	-0.0513369	E1
115	2	2	0.117139	-0.066509	0.00218744	E1
115	2	2	0.0591345	-0.0851466	-0.0211841	E1
115	2	2	-0.0192232	-0.0922736	-0.0196102	E1
115	2	2	0.0316314	-0.0532489	-0.00303157	E1
115	2	2	0.0378834	-0.106145	-0.0266756	E1
115	2	2	0.109525	-0.0663061	-0.0483838	E1
115	2	2	-0.237136	-0.0715894	0.0186084	E3
115	2	2	-0.0544842	-0.0646147	-0.0619031	E4
115	2	2	0.0657486	-0.0422897	-0.0405564	E1
115	2	2	0.184471	-0.100934	-0.0412173	E1
115	2	2	0.0590758	-0.095635	-0.0480192	E1
115	2	2	0.132958	-0.112682	-0.0355695	E1
115	2	2	0.229692	-0.107453	-0.0638802	E1
115	2	2	0.094698	-0.0402501	-0.0315743	E1
115	2	2	0.071326	-0.0956596	-0.0124799	E1
115	2	2	-0.0389892	-0.0249861	-0.000446416	E1
115	2	2	0.0224569	-0.0985496	-0.0693073	E1
115	2	2	-0.0684955	-0.0468735	-0.0236032	E1
115	2	2	0.101972	-0.0980784	0.012876	E1
115	2	2	0.16508	-0.0257553	-0.0492229	E1
115	2	2	0.185191	-0.0123901	-0.0651262	E1
115	2	2	0.110378	-0.0329597	-0.037058	E1
115	2	2	0.0368167	-0.117732	0.00394039	E1
115	2	2	0.210472	-0.157984	-0.0512809	E1
115	2	2	0.0260538	-0.0811808	-0.0140814	E1
115	2	2	0.0250051	-0.0833212	-0.0185853	E1
116	2	2	0.0611387	0.0294323	-0.0402547	E4
116	2	2	0.0167671	0.028113	0.00372369	E3
116	2	2	0.0203042	-0.000768513	-0.0109832	E1
116	2	2	0.00201994	0.0185485	0.0231	E3
116	2	2	0.035685	0.0195305	-0.00435945	E2
116	2	2	-0.207203	-0.0454306	0.0094092	E3
116	2	2	0.0742341	-0.00736141	-0.00318145	E1
116	2	2	-0.157758	0.0508223	0.00973269	E3
116	2	2	0.10726	-0.0151258	0.0147829	E1
116	2	2	0.148364	-0.0679788	-0.00512943	E1
116	2	2	-0.0859404	-0.0246442	0.0148109	E3
116	2	2	0.0241507	-0.0119576	0.0425519	E3
116	2	2	-0.00578548	-0.058648	-0.0221362	E1
116	2	2	0.0712661	-0.000139614	0.0344666	E2
116	2	2	-0.0731782	-0.0256564	0.016878	E3
116	2	2	-0.129996	-0.0649419	0.00690012	E3
116	2	2	0.0875282	-0.0325628	-0.000170982	E1
116	2	2	0.0352395	0.0455279	0.0283662	E2
116	2	2	-0.0678625	0.0138541	0.00186317	E3
116	2	2	0.0366643	-0.0933028	0.0264138	E1
116	2	2	-0.0745711	-0.0845827	0.0460579	E3
116	2	2	-0.232606	-0.0980012	-0.00635277	E3
116	2	2	-0.0109676	-0.00713325	-0.0104475	E1
116	2	2	0.0278789	-0.0904821	0.0182068	E1
116	2	2	-0.00602104	-0.107168	0.0675896	E1
116	2	2	-0.0869305	-0.0368019	0.0262326	E3
116	2	2	-0.138785	-0.0234743	-0.0260491	E4
116	2	2	-0.120032	-0.0470781	0.0244216	E3
116	2	2	-0.112606	-0.0693984	0.00906494	E3
116	2	2	0.10625	-0.0838747	0.0642514	E1
116	2	2	-0.0694061	-0.0678277	0.0273726	E3
116	2	2	-0.0470774	0.046078	0.0362918	E3
116	2	2	-0.165576	-0.0597136	0.0397955	E3
116	2	2	-0.0411815	-0.00665145	0.0567971	E3
116	2	2	0.0757116	-0.0551969	-0.00170268	E1
116	2	2	-0.142905	-0.0769993	-0.00999657	E1
116	2	2	-0.0941277	-0.0203303	0.0272429	E3
116	2	2	-0.000140204	-0.0686893	0.0301037	E1
116	2	2	-0.060364	-0.0324557	0.0238085	E3
116	2	2	0.00506946	-0.0222671	0.0189628	E3
116	2	2	-0.0513858	-0.0142598	0.00421924	E3
116	2	2	0.0945605	-0.101258	0.0068606	E1
116	2	2	0.0370969	0.0200595	0.00809255	E2
116	2	2	0.0534349	0.0100133	0.0467582	E3
116	2	2	0.00798086	-0.0354573	-0.00581957	E1
116	2	2	0.00285866	0.02083	0.00192858	E3
116	2	2	-0.0413675	-0.0234428	0.00164315	E3
116	2	2	-0.142399	-0.0422165	-0.0175952	E4
116	2	2	-0.0878288	-0.0165812	0.0495535	E3
116	2	2	-0.0618073	0.025542	-0.0194071	E4
116	2	2	0.0455114	-0.0827496	-0.0148459	E1
116	2	2	-0.108614	-0.073066	-0.0368118	E1
116	2	2	0.0229323	-0.0255907	-0.0203879	E1
116	2	2	0.0121323	-0.107578	0.024335	E1
116	2	2	0.140252	-0.0576335	0.000752896	E1
116	2	2	-0.24721	-0.120827	0.0244978	E3
116	2	2	-0.0540626	-0.0792405	-0.0623152	E1
116	2	2	-0.0822866	-0.037695	-0.0204385	E1
116	2	2	-0.0311875	-0.0103528	0.0394706	E3
116	2	2	0.081559	-0.0846094	0.0426827	E1
116	2	2	0.0654321	0.0190281	0.0080802	E2
116	2	2	-0.195505	-0.103065	-0.0125007	E1
116	2	2	0.0865152	-0.0398645	0.0547673	E1
116	2	2	-0.0782857	0.0264536	0.0269188	E3
116	2	2	0.0163608	-0.0403564	-0.0154859	E1
116	2	2	-0.158821	-0.0692999	0.0195965	E3
116	2	2	0.0108675	0.000674535	-0.0128578	E1
116	2	2	0.112433	-0.0431792	0.0512256	L1
116	2	2	0.047804	0.0312944	-0.0210775	L2
116	2	2	0.0748699	-0.113935	0.0100328	L1
116	2	2	-0.180826	-0.0277654	0.0462171	L3
116	2	2	-0.256028	-0.0946999	0.00991586	L1
116	2	2	-0.0179077	-0.127875	0.049903	L1
116	2	2	-0.00376124	-0.0253429	-0.0100132	L1
116	2	2	-0.283363	0.0126856	0.0263098	L3
116	2	2	-0.06532	-0.121518	0.0164696	L1
116	2	2	-0.240116	-0.097893	-0.0050193	L1
116	2	2	-0.0626602	-0.0810592	0.0161196	L1
116	2	2	-0.259905	-0.15479	0.0477854	L1
116	2	2	-0.0148816	-0.0673098	-0.044251	L4
116	2	2	-0.102754	-0.0139996	-0.0365727	L4
116	2	2	-0.17601	-0.0799708	0.037395	L1
116	2	2	0.00714644	-0.125286	-0.000101561	L1
116	2	2	0.091707	-0.125807	0.0666373	L1
116	2	2	-0.0827065	0.0397894	0.0500823	L3
116	2	2	0.0894949	-0.0932156	0.0742887	L1
116	2	2	-0.0874534	-0.0471762	0.0462728	L1
116	2	2	-0.0413094	-0.00698761	0.0384659	L3
116	2	2	-0.132905	-0.0929628	0.0127065	L1
116	2	2	-0.107974	-0.0688527	0.0490418	L1
116	2	2	-0.128977	-0.081612	0.0850473	L1
116	2	2	-0.0552239	-0.0356817	0.0163587	L1
116	2	2	-0.125181	-0.10362	0.0105815	L1
116	2	2	-0.14794	-0.150886	0.0173801	L1
116	2	2	-0.164152	-0.105696	0.0112723	L1
120	1	2	-0.332296	0.0727329	0.0645743	E3
120	1	2	-0.0809485	0.147334	-0.0907426	E4
120	1	2	-0.119955	0.0458952	0.0621336	E3
120	1	2	0.0765061	-0.00802981	-0.0845225	E4
120	1	2	-0.0572777	0.0362293	0.0466797	E3
120	1	2	0.00958487	-0.0592927	0.0694496	E3
120	1	2	-0.0607889	-0.0926376	-0.054653	E1
120	1	2	0.17635	0.0031732	-0.0223713	E2
120	1	2	0.0161153	-0.00736783	-0.0512365	E4
120	1	2	-0.258573	0.123543	0.0224805	E3
120	1	2	0.0573912	-0.0468517	0.0230689	E1
120	1	2	-0.0612559	0.0697494	0.0109743	E3
120	1	2	-0.0494462	0.0216318	0.0262453	E3
120	1	2	-0.226338	0.0767296	0.0905995	E3
120	1	2	0.262429	0.0817193	0.0643593	E2
120	1	2	-0.247426	0.0461854	0.0275355	E3
120	1	2	-0.116049	-0.0294544	-0.070052	E4
120	1	2	-0.0536353	-0.0510262	-0.0608216	E4
120	1	2	-0.0459689	0.0684376	-0.0893278	E4
120	1	2	-0.00565447	-0.0218275	-0.0104118	E1
120	1	2	-0.409255	0.105024	0.0363346	E3
120	1	2	-0.136578	0.113886	-0.0115097	E4
120	1	2	0.314203	-0.037372	-0.097703	E1
120	1	2	-0.0355742	-0.0294028	-0.0416613	E4
120	1	2	-0.0096927	0.0538078	-0.00636593	E4
120	1	2	-0.400118	0.0145053	0.037455	E3
120	1	2	-0.393615	0.0739697	0.0373406	E3
120	1	2	-0.0984867	-0.0585453	0.0496561	E3
120	1	2	-0.0321024	0.10292	-0.0373447	E4
120	1	2	0.078843	-0.0513055	-0.071366	E1
120	1	2	-0.27549	0.0753297	0.0520086	E3
120	1	2	-0.383373	0.0254625	0.11878	E3
120	1	2	0.0895133	0.0688222	-0.0327162	E2
120	1	2	-0.0421272	0.0591782	0.0358695	E3
120	1	2	0.162407	-0.131274	-0.00387265	E1
120	1	2	0.0142023	0.00676018	0.00530483	E3
120	1	2	-0.39616	-0.0841189	0.0217546	E3
120	1	2	0.0536689	0.0544811	0.0265468	E2
120	1	2	-0.0160288	0.0588462	0.0123716	E3
120	1	2	-0.109635	-0.0477743	0.0100297	E3
120	1	2	-0.150485	0.113366	-0.0725041	E4
120	1	2	0.019836	0.202383	-0.0667488	E4
120	1	2	-0.124457	-0.056175	-0.0234928	E1
120	1	2	-0.102734	0.0798409	0.00754761	E3
120	1	2	-0.391886	0.0678051	-0.0121391	E4
120	1	2	-0.00435587	-0.0543442	-0.0235986	E1
120	1	2	-0.131229	0.0700286	0.000638039	E3
120	1	2	-0.30878	0.0879833	0.0500309	E3
120	1	2	-0.147662	0.0337006	0.058137	E3
120	1	2	0.170159	-0.0157682	0.0545306	E2
120	1	2	-0.140449	0.0354158	-0.00509164	E3
120	1	2	0.0319663	-0.141308	-0.0501893	E1
120	1	2	-0.252533	-0.0160549	-0.0517254	E4
120	1	2	-0.0793981	0.0362694	-0.037989	E4
120	1	2	0.265133	0.123135	0.00177994	E2
120	1	2	-0.133391	0.0662645	0.0323972	E3
120	1	2	-0.102765	0.0519067	0.0111247	E3
120	1	2	-0.316576	0.0271719	0.0459644	E3
120	1	2	-0.321493	-0.0187588	0.0301252	E3
120	1	2	0.0297582	-0.0328974	0.0159957	E1
120	1	2	-0.0332208	0.0265283	0.0708454	E3
120	1	2	0.127042	-0.0649938	-0.0777718	E1
120	1	2	-0.108645	-0.0488868	0.0430711	E3
120	1	2	0.0693485	0.0163594	0.0389824	E2
120	1	2	-0.077224	0.0145232	-0.000638242	E3
120	1	2	-0.108427	0.0252794	0.0172254	E3
120	1	2	0.0646986	-0.0251653	-0.0174841	E1
120	1	2	-0.341937	0.0464937	0.0396566	E3
120	1	2	0.0457778	0.102471	-0.00674879	E2
120	1	2	-0.115488	0.0948148	0.0215963	E3
121	3	1	0.0781256	0.00520308	0.068142	E3
121	3	1	-0.146318	0.0491578	0.0325039	E3
121	3	1	-0.0333785	0.0357319	-0.0155906	E4
121	3	1	-0.0462611	-0.00730486	-0.0541712	E4
121	3	1	0.0456949	-0.000660753	-0.00361033	E1
121	3	1	-0.182238	-0.0376538	0.0574265	E3
121	3	1	0.102078	-0.0597313	0.0613297	E1
121	3	1	0.11987	0.019852	-0.0335603	E2
121	3	1	-0.100129	0.139561	-0.0558298	E4
121	3	1	-0.12083	0.100867	-0.0382129	E4
121	3	1	-0.186368	0.0242086	-0.018641	E4
121	3	1	-0.205452	0.105486	0.0315813	E3
121	3	1	0.138903	0.0143583	-0.0799708	E4
121	3	1	0.189955	0.0400459	0.0700283	E2
121	3	1	0.247873	0.0733049	-0.0121375	E2
121	3	1	-0.194739	0.0812061	0.0293679	E3
121	3	1	-0.0436864	0.0805772	-0.0363076	E4
121	3	1	-0.243918	0.0621869	0.062499	E3
121	3	1	0.251153	0.00138101	0.0610003	E2
121	3	1	0.199967	-0.0258428	0.0781464	E2
121	3	1	-0.129919	0.0746272	0.0420225	E3
121	3	1	-0.0264386	0.0547797	0.0451348	E3
121	3	1	0.0712679	0.0374867	0.0373715	E2
121	3	1	-0.0767317	0.0124508	0.00970864	E3
121	3	1	-0.146869	0.045809	0.0517865	E3
121	3	1	-0.0675572	-0.0178057	-0.0095012	E3
121	3	1	-0.0872484	0.00496624	0.0124466	E3
121	3	1	-0.108192	0.0173554	-0.0448784	E4
121	3	1	-0.0539585	0.0390568	0.0154125	E3
121	3	1	0.0147052	0.00924968	0.0451419	E3
121	3	1	-0.130545	0.100685	0.00917274	E3
121	3	1	-0.00762631	0.0742294	0.0390257	E3
121	3	1	-0.0631376	0.118772	0.0180965	E3
121	3	1	-0.0794637	0.0301375	-0.0364469	E4
121	3	1	-0.118286	0.0859911	-0.0267601	E4
121	3	1	-0.0737419	0.124202	0.0234054	E3
121	3	1	-0.204915	0.0944114	-0.00640611	E4
121	3	1	-0.0596242	0.0989554	-0.0173264	E4
121	3	1	0.0706758	0.0348158	0.0908935	E3
121	3	1	-0.200286	0.0399807	0.0938827	E3
121	3	1	-0.132291	-0.00551681	-0.00437808	E3
121	3	1	0.305559	0.064249	0.0306968	E2
121	3	1	-0.0300925	0.0332866	0.0111898	E3
121	3	1	-0.110458	0.123213	-0.0355997	E4
121	3	1	-0.0190061	0.0840954	0.0243033	E3
121	3	1	0.057974	0.0429808	-0.025407	E2
121	3	1	0.233804	0.0305652	0.0337721	E2
121	3	1	-0.0977633	0.0528604	-0.023019	E4
121	3	1	-0.20119	0.0424795	-0.0202875	E4
121	3	1	-0.039909	0.0740637	-0.0412046	E4
121	3	1	-0.202753	0.0957807	-0.160809	E4
121	3	1	0.120679	0.0646957	-0.0296068	E2
121	3	1	-0.267514	0.0536075	0.107128	E3
121	3	1	0.0400992	0.0488672	-0.0327897	E4
121	3	1	-0.179732	0.00940392	-0.00573453	E3
121	3	1	-0.0863936	0.0418761	0.0195162	E3
121	3	1	-0.0810357	0.00920686	0.0783124	E3
121	3	1	-0.0279508	0.0634046	0.0843708	E3
121	3	1	0.116164	-0.0166222	0.0766911	E2
121	3	1	0.411013	-0.0195555	0.0636872	E2
121	3	1	-0.154214	0.00899015	0.0434556	E3
121	3	1	0.072509	0.0387673	0.0316358	E2
121	3	1	-0.141681	0.0649071	-0.0178239	E4
121	3	1	-0.10651	-0.0276533	0.0465264	E3
121	3	1	0.19528	0.0536947	0.0372045	E2
121	3	1	-0.0378365	-0.0566223	0.0257927	E1
121	3	1	0.0769706	-0.0446292	-0.0383987	E1
121	3	1	-0.0401995	0.0983585	0.00761708	E3
121	3	1	-0.183524	0.165469	0.0563533	E3
121	3	1	-0.0349639	-0.0197852	-0.0430168	E4
121	3	1	-0.288958	0.0576486	0.0875207	E3
121	3	1	-0.0569707	-0.00699213	0.0446462	E3
121	3	1	-0.255443	0.143777	-0.18138	E4
121	3	1	0.01061	-0.0120882	-0.0162882	E1
121	3	1	-0.0874646	0.0691339	-0.0366569	E4
121	3	1	0.0196689	-0.00677004	0.0416023	E3
121	3	1	0.0191401	0.0230142	-0.0287143	E4
121	3	1	0.0200233	-0.0294296	0.0112602	E1
121	3	1	-0.134458	0.0573483	-0.0375374	E4
121	3	1	-0.242595	0.0880592	0.0798312	E3
121	3	1	0.0738407	-0.0316609	0.0144187	E1
121	3	1	-0.177453	0.106626	-0.00631155	E4
121	3	1	-0.125415	0.0300166	-0.0688677	E4
121	3	1	-0.209481	0.0865174	-0.0389357	E4
121	3	1	-0.064751	0.16721	-0.0629291	E4
121	3	1	0.134707	0.033589	0.00867843	E2
121	3	1	-0.154805	0.0332671	0.0246088	E3
121	3	1	0.00451558	0.0310569	-0.0299078	E4
121	3	1	0.113182	-0.00586482	-0.0393461	E1
121	3	1	0.0775217	0.088164	0.0527063	E2
121	3	1	-0.23728	0.108341	0.00839157	E3
121	3	1	0.136641	-0.0489648	0.0472828	E1
121	3	1	0.0052393	0.0335439	-0.0755365	E4
121	3	1	-0.0429693	0.0336235	-0.0803152	E4
121	3	1	-0.0798779	0.0628022	0.0826209	E3
121	3	1	0.172098	-0.00942554	0.0500802	E2
121	3	1	0.23676	0.0982093	0.0857007	E2
121	3	1	-0.000731079	0.0461795	-0.0242664	E4
121	3	1	0.0267795	-0.0133908	-0.0050057	E1
121	3	1	0.132364	0.0642022	0.0704159	E2
121	3	1	-0.156017	0.0360012	-0.0957345	E4
121	3	1	-0.087791	0.0806505	-0.0707318	E4
121	3	1	-0.122306	0.0138271	-0.00964938	E3
121	3	1	-0.0192518	-0.0245941	0.017681	E3
121	3	1	-0.0834391	-0.0210432	0.0209863	E3
121	3	1	0.0558365	0.0911786	0.060696	E2
121	3	1	-0.050884	0.0106252	0.00175381	E3
121	3	1	-0.139485	0.0912449	0.0548037	E3
121	3	1	0.264415	0.102689	-0.0472618	E2
121	3	1	-0.0322317	0.00145746	0.067514	E3
121	3	1	-0.0704933	0.120416	-0.0433836	E4
121	3	1	0.27837	0.0635002	0.0348337	E2
121	3	1	-0.128922	0.0662596	0.070401	E3
121	3	1	-0.114015	0.0632047	0.0328115	E3
121	3	1	0.120296	0.0321409	-0.0338899	E2
121	3	1	0.0173704	-0.0234505	0.0613805	E3
121	3	1	0.0837108	0.0689486	-0.0122304	E2
121	3	1	0.227506	0.103349	0.000549432	E2
121	3	1	-0.013102	0.06258	0.0170771	E3
121	3	1	-0.0646304	0.0276632	-0.111225	E4
121	3	1	0.104655	0.0207999	0.0501629	L2
121	3	1	-0.218685	-0.0885033	-0.121726	L4
122	2	2	0.123392	0.0611469	-0.0539389	E2
122	2	2	0.176644	0.0594974	-0.0154744	E2
122	2	2	0.0577084	0.0622214	-0.0746508	E4
122	2	2	0.138213	0.0293145	-0.0179329	E2
122	2	2	0.326381	-0.0251989	-0.0776245	E2
122	2	2	0.127264	-0.0830554	0.0122681	E1
122	2	2	0.0972753	-0.129879	-0.0415454	E1
122	2	2	0.0795643	-0.0756154	-0.0447684	E1
122	2	2	0.194713	0.0179559	0.013384	E2
122	2	2	0.134617	-0.046501	0.0336984	E1
122	2	2	-0.00484593	-0.0497765	-0.00639404	E1
122	2	2	0.144755	0.0131396	-0.0587555	E2
122	2	2	-0.0229434	0.0901898	0.0499913	E3
122	2	2	0.111507	-0.0073655	0.0783491	E2
122	2	2	0.180155	0.0441888	-0.0167703	E2
122	2	2	0.0554426	-0.0419386	-0.0278072	E1
122	2	2	0.0538488	0.0130378	-0.0126601	E2
122	2	2	0.112941	0.00453743	-0.0297639	E2
122	2	2	0.0369887	-0.0517611	0.0378763	E1
122	2	2	0.0277647	0.0681874	-0.0442119	E4
122	2	2	0.235384	-0.0537363	-0.0117558	E1
122	2	2	0.0377395	0.0533227	-0.0203484	E2
122	2	2	0.137828	0.0769307	-0.0516933	E2
122	2	2	0.181476	-0.0338892	0.0385615	E2
122	2	2	0.0567806	0.0630376	-0.0707796	E4
122	2	2	-0.00647498	0.0474991	-0.0413599	E4
122	2	2	0.122805	-0.119924	-0.0282885	E1
122	2	2	-0.122691	-0.073183	-0.0396111	E1
122	2	2	-0.201082	0.00323003	-0.0773117	E4
122	2	2	0.163289	-0.0733887	-0.0246219	E1
122	2	2	0.128117	-0.0305707	-0.00498722	E1
122	2	2	0.0814907	0.0331429	-0.00440757	E2
122	2	2	-0.0422403	0.063708	-0.0195644	E4
122	2	2	-0.0538971	0.00104032	-0.0162755	E4
122	2	2	0.0823439	-0.0312566	0.00920349	E1
122	2	2	-0.130156	-0.018148	-0.0140361	E4
122	2	2	0.173521	0.013583	0.0304192	E2
122	2	2	-0.115315	-0.0486394	-0.0394999	E4
122	2	2	-0.123512	0.0083895	-0.073351	E4
122	2	2	0.0299755	0.012625	0.0201047	E3
122	2	2	0.0022942	0.0203879	-0.108968	E4
122	2	2	0.0563951	0.00407893	0.0524744	E3
122	2	2	0.0669135	-0.0482249	0.0264626	E1
122	2	2	0.0608632	-0.0414721	-0.0364456	E1
122	2	2	-0.0123858	0.0340003	0.0612539	E3
122	2	2	0.115901	-0.0432236	-0.0258828	E1
122	2	2	-0.104353	-0.136489	-0.00747916	E1
122	2	2	-0.0478032	0.0287265	-0.0962695	E4
122	2	2	0.103941	0.0398731	0.00116916	E2
122	2	2	-0.00636558	0.0504012	-0.0610893	E4
122	2	2	0.211521	-0.0842615	0.0277179	E1
122	2	2	0.031516	0.0721133	-0.00385287	E2
122	2	2	0.107322	0.0442783	-0.0292045	E2
122	2	2	0.211057	-0.143675	0.0131801	E1
122	2	2	0.269784	-0.119254	0.138657	E1
122	2	2	0.19118	-0.0342063	0.0252664	E2
122	2	2	0.11332	-0.0207197	-0.0944664	E4
122	2	2	0.0990889	0.00602654	-0.00826633	E2
122	2	2	-0.124363	-0.0208941	-0.00621217	E3
122	2	2	0.224305	-0.0900067	0.0465288	E1
122	2	2	0.0990202	-0.0751735	-0.0295419	E1
122	2	2	-0.0874586	-0.0966913	-0.0494215	E1
122	2	2	0.105802	-0.0427736	0.0281107	E1
122	2	2	-0.0546713	-0.0871282	0.00171312	L1
122	2	2	0.161681	-0.00906635	-0.0105648	L2
122	2	2	-0.0712417	-0.000393081	-0.0674138	L4
122	2	2	0.06245	-0.0769391	0.0634271	L1
122	2	2	0.0520784	-0.0518597	0.0661563	L1
122	2	2	-0.146249	-0.017017	-0.125182	L4
122	2	2	0.0331587	-0.0550127	0.0167729	L1
122	2	2	-0.0569706	-0.0202379	0.00306764	L1
122	2	2	0.153031	-0.0547066	-0.00498237	L1
122	2	2	0.0973984	-0.049725	0.0514972	L1
122	2	2	0.0625326	-0.0107316	0.0350293	L1
122	2	2	0.0238186	-0.0488741	0.021004	L1
122	2	2	0.0309805	-0.0498493	-0.0321801	L1
122	2	2	-0.0141436	0.0211626	-0.0438438	L4
122	2	2	0.163509	-0.0630782	0.0262935	L1
122	2	2	0.0655073	-0.0494323	-0.0142677	L1
122	2	2	-0.0294974	-0.0253194	-0.0172369	L4
122	2	2	-0.153342	0.0495728	-0.0860352	L4
122	2	2	0.17029	-0.0767536	-0.0394373	L1
122	2	2	0.00487007	-0.0424357	0.00656027	L1
122	2	2	-0.0119286	-0.0528268	0.000942095	L1
122	2	2	-0.165832	-0.0250716	-0.0152568	L4
122	2	2	-0.0865736	-0.0252053	0.0921554	L3
122	2	2	0.0814453	-0.0376125	0.00609214	L1
122	2	2	0.104919	-0.0760262	-0.0565897	L1
122	2	2	0.119538	-0.111087	0.0216058	L1
122	2	2	-0.0670587	-0.0698518	-0.00302785	L1
122	2	2	0.0528729	0.0448019	0.0262191	L2
122	2	2	0.114079	-0.0677893	0.0111034	L1
122	2	2	-0.00875815	-0.0111399	-0.00735019	L1
122	2	2	0.130682	-0.0637782	0.0429492	L1
122	2	2	0.199524	0.0114297	0.0796279	L2
122	2	2	0.00666967	-0.0230176	-0.0121817	L1
122	2	2	-0.0100577	-0.0358836	0.028312	L1
122	2	2	-0.00738594	-0.101894	0.00136585	L1
122	2	2	-0.108263	-0.00144693	-0.0487557	L4
122	2	2	0.149171	-0.00285667	-0.0342553	L2
122	2	2	-0.0914085	-0.0709418	0.00524808	L1
122	2	2	-0.0616467	-0.0608261	-0.0339319	L4
122	2	2	0.0233865	-0.0831415	0.00180467	L1
122	2	2	-0.0318033	-0.0624081	0.0170207	L1
122	2	2	-0.0982785	0.0122259	-8.98158e-05	L4
122	2	2	0.0183472	-0.105332	0.0303589	L1
122	2	2	0.00902597	0.0153304	-0.0242823	L4
122	2	2	-0.175915	-0.0176231	-0.0390128	L4
122	2	2	-0.0468742	-0.0029577	-0.00569313	L4
122	2	2	-0.117886	0.0305902	-0.0644934	L4
122	2	2	-0.0361594	-0.13237	-0.000122589	L1
122	2	2	-0.0489746	-0.00157151	-0.0076572	L4
122	2	2	0.0591795	-0.0348203	0.010061	L1
122	2	2	-0.00595326	-0.0402601	-0.0123201	L1
122	2	2	-0.0591998	-0.0807389	0.0138455	L1
122	2	2	-0.0709825	0.0269868	-0.00821573	L4
122	2	2	-0.0420682	-0.0439906	0.0488121	L1
122	2	2	0.0860902	-0.00360296	-0.00214043	L2
122	2	2	-0.156379	-0.00798413	-0.0353195	L4
122	2	2	0.204799	0.0343505	0.0141514	L2
122	2	2	0.0893655	-0.0354664	-0.00510717	L1
122	2	2	0.0629554	-0.00695073	0.0539392	L1
123	1	2	0.0799739	0.00978916	-0.0200574	E2
123	1	2	0.0582449	0.00427065	-0.0337361	E4
123	1	2	0.00627304	0.00169561	-0.00324033	E1
123	1	2	0.0687488	0.00395697	-0.0179717	E1
123	1	2	0.07529	0.00535369	-0.0034002	E2
123	1	2	-0.0468503	0.0359798	-0.001187	E3
123	1	2	0.109804	0.0588527	-0.0165168	E2
123	1	2	0.0656008	0.0386383	0.0159621	E2
123	1	2	-0.019425	0.000972321	-0.0161027	E4
123	1	2	0.0112451	0.0266305	-0.00386801	E3
123	1	2	-0.0616324	0.0335744	-0.0330111	E4
123	1	2	0.132215	-0.0198787	-0.0525494	E1
123	1	2	-0.00943834	0.0035449	0.00279723	E3
123	1	2	-0.0219929	-0.0121811	0.0225213	E3
123	1	2	-0.0591257	-0.110053	-0.0459911	E1
123	1	2	0.0636663	-0.021535	-0.0198803	E1
123	1	2	0.0795747	-0.0208541	-0.00658829	E1
123	1	2	0.031672	-0.0133691	-0.015044	E1
123	1	2	0.0382239	-0.00432091	0.022594	E3
123	1	2	0.00682427	-0.0775135	0.0129236	E1
123	1	2	0.0766868	-0.0399355	-0.00252873	E1
123	1	2	0.104181	0.0502317	-0.0360999	E2
123	1	2	-0.160961	0.0114463	-0.0161799	E4
123	1	2	0.0587112	-0.0265632	0.00865828	E1
123	1	2	0.0441003	-0.0537638	-0.011823	E1
123	1	2	0.0982622	-0.0135306	-0.020094	E1
123	1	2	-0.135739	-0.0577534	-0.0167955	E1
123	1	2	-0.0314478	-0.00822228	-0.0457397	E4
123	1	2	0.124681	-0.0204193	-0.0392963	E1
123	1	2	0.0383899	0.0121813	-0.0262069	E4
123	1	2	-0.0175599	0.0584881	0.00580199	E3
123	1	2	0.0787349	-0.0778641	-0.0404765	E1
123	1	2	0.101221	-0.056853	-0.0350463	E1
123	1	2	0.0914556	-0.00153569	-0.00722459	E2
123	1	2	0.0452522	-0.0269638	0.00512931	E1
123	1	2	-0.0313191	-0.0610196	-0.0250549	E1
123	1	2	-0.0877575	-0.026862	-0.0134189	E3
123	1	2	0.0884018	-0.0299799	-0.00660399	E1
123	1	2	0.0609976	-0.0535826	-0.0173951	E1
123	1	2	0.0517645	0.0103088	-0.019678	E1
123	1	2	0.0930268	0.00941821	-0.0106256	E2
123	1	2	0.0920478	-0.038445	-0.00118439	E1
123	1	2	0.0183324	-0.0764641	0.00779424	E1
123	1	2	0.0293507	-0.0284686	-0.0199395	E1
123	1	2	0.000769137	-0.0340081	-0.0284216	E1
123	1	2	0.0659504	-0.0910076	0.0290127	E1
123	1	2	0.116066	-0.107054	-0.0078499	E1
123	1	2	-0.0290496	0.0257174	-0.0815972	E4
123	1	2	0.101509	-0.0578241	-0.0220874	E1
123	1	2	-0.0246642	-0.000838299	0.0210103	E3
123	1	2	-0.02863	0.0473899	0.011553	E3
123	1	2	0.0969667	-0.100074	0.00249677	E1
123	1	2	-0.101594	-0.0980796	-0.0133543	E1
123	1	2	0.0476262	-0.0757641	-0.0213238	E1
123	1	2	-0.125913	-0.0315081	-0.0918378	E4
123	1	2	0.0192403	-0.0101455	-0.00594973	E1
123	1	2	-0.0353466	-0.0288789	-0.0376647	E4
123	1	2	0.0298481	-0.0397281	0.0276338	E1
123	1	2	-0.00305279	-0.0562847	-0.0120096	E1
123	1	2	-0.0622668	-0.036385	0.0203843	E3
123	1	2	0.0570262	0.046336	0.0283411	E2
123	1	2	-0.01326	-0.0540369	0.0093967	E1
123	1	2	0.118424	0.0381287	0.0189284	E2
123	1	2	0.0820941	-0.0111102	0.0275388	E1
123	1	2	0.0104041	-0.00187991	-0.0286965	E4
123	1	2	-0.0997048	-0.0263071	0.0177406	E3
123	1	2	-0.00143418	-0.00446098	0.0381829	E3
123	1	2	-0.0710667	0.00184809	0.00218945	E3
123	1	2	-0.0446035	-0.0870239	-0.0462639	E1
123	1	2	-0.0502033	-0.00227056	0.0360374	E3
123	1	2	0.0441327	-0.0131675	-0.0246508	L4
123	1	2	-0.0351449	-0.00871564	0.0196147	L1
123	1	2	0.00196615	-0.0579438	0.0162829	L1
123	1	2	0.0432303	-0.0238896	-0.0247068	L1
123	1	2	0.028092	-0.0362601	-0.00477007	L1
123	1	2	0.126098	-0.0882517	-0.0612895	L1
123	1	2	0.0732753	-0.00820639	-0.0182494	L2
123	1	2	0.102226	-0.034568	-0.00778552	L1
123	1	2	0.000506541	-0.126614	-0.0117731	L1
123	1	2	-0.0377648	-0.0332241	0.0364614	L1
123	1	2	0.0015504	-0.100449	0.0113214	L1
123	1	2	-0.113258	-0.0479418	0.0226792	L1
123	1	2	0.046115	-0.0238127	0.012761	L1
123	1	2	-0.11356	-0.0293355	-0.0107386	L4
123	1	2	-0.0993243	-0.0380271	-0.0423349	L4
123	1	2	-0.0906891	-0.0694974	-0.0186881	L1
123	1	2	-0.116576	-0.0233303	-0.003419	L4
123	1	2	-0.0681161	-0.0388408	0.0283339	L1
123	1	2	0.00564758	-0.0421491	-0.0310539	L4
123	1	2	0.0423018	-0.025719	-0.0187796	L1
123	1	2	-0.062612	-0.0229283	-0.0254869	L4
123	1	2	0.0365632	-0.0244877	-0.0270953	L4
123	1	2	-0.0536623	-0.0168778	0.0112791	L1
123	1	2	-0.0361805	-0.067562	-0.0380792	L4
123	1	2	0.00855981	-0.0193021	0.0142834	L1
123	1	2	-0.0751198	-0.067808	-0.0425678	L4
123	1	2	-0.111978	-0.0283999	-0.0508422	L4
123	1	2	-0.128368	-0.0274472	-0.0229189	L4
123	1	2	-0.0543016	-0.0121256	0.0164727	L1
123	1	2	-0.0343176	-0.0553735	-0.0104928	L1
123	1	2	-0.09025	-0.0627137	-0.00384416	L1
123	1	2	0.0446208	-0.0178965	0.00864263	L1
123	1	2	0.0451533	-0.0540663	0.00580956	L1
123	1	2	-0.0647978	-0.049799	0.00765233	L1
123	1	2	0.0518242	-0.0289625	0.0162286	L1
123	1	2	0.0159036	-0.0206508	0.00199135	L1
123	1	2	-0.111034	0.00874099	-0.0406763	L4
123	1	2	-0.0449278	-0.0173716	0.0013412	L1
123	1	2	-0.072384	-0.038254	-0.022822	L4
123	1	2	-0.141679	-0.0623509	0.0112902	L1
123	1	2	0.0535781	-0.064896	0.000249873	L1
123	1	2	-0.0347042	-0.0697098	-0.0390731	L4
123	1	2	-0.0387577	-0.0363177	0.00795332	L1
123	1	2	-0.00667921	0.047198	-0.0115914	L2
123	1	2	-0.0585469	-0.0521132	0.0102271	L1
123	1	2	0.117543	-0.0307593	0.00272587	L1
123	1	2	-0.120293	-0.0663033	-0.0155553	L1
123	1	2	-0.0590076	-0.0611047	-0.010117	L1
123	1	2	-0.0190654	-0.0854574	0.0259889	L1
123	1	2	-0.134068	-0.0487168	-0.0740686	L4
123	1	2	-0.0294806	-0.0313098	-0.00460029	L1
123	1	2	0.0627737	-0.00898684	0.0348698	L1
123	1	2	0.0443386	0.0667163	0.0733779	L3
123	1	2	0.0286333	0.0396842	-0.010678	L2
123	1	2	-0.0700309	-0.011696	-0.029812	L4
123	1	2	0.0079295	-0.0510161	-0.0117305	L1
123	1	2	-0.0681065	0.00405085	0.0122726	L3
123	1	2	-0.0404202	-0.0319579	-0.0265324	L4
123	1	2	-0.0558839	-0.00973681	0.000203848	L1
123	1	2	0.0348721	0.00571854	0.00884391	L2
123	1	2	-0.0264564	-0.0473386	-0.0175801	L1
123	1	2	-0.0293236	-0.000317985	-0.00756507	L4
123	1	2	-0.0525169	-0.0277351	-0.00788497	L1
123	1	2	0.0856207	0.138098	0.0677529	L2
123	1	2	0.0492461	0.00779077	0.0119562	L2
124	3	2	-0.072959	0.0179042	-0.0898653	E4
124	3	2	0.205279	0.0855903	-0.0620815	E2
124	3	2	-0.165758	-0.0271945	-0.00264165	E3
124	3	2	0.293882	-0.0155116	-0.0659717	E2
124	3	2	0.216623	-0.022313	-0.00978556	E2
124	3	2	-0.0520822	0.0128809	-0.0301362	E4
124	3	2	0.12057	-0.0243037	-0.0787779	E4
124	3	2	0.11646	0.0720064	-0.0578378	E2
124	3	2	0.160399	-0.106401	-0.0560625	E1
124	3	2	-0.0268406	-0.0728091	0.00293147	E1
124	3	2	0.23906	0.0106654	0.0030333	E2
124	3	2	0.252462	-0.0501916	-0.0413911	E1
124	3	2	0.355298	0.01499	-0.0723683	E2
124	3	2	0.297236	0.0363307	-0.0312578	E2
124	3	2	0.0944984	-0.00592442	-0.00227784	E1
124	3	2	0.57366	0.0778295	-0.013524	E2
124	3	2	-0.0535828	-0.0250778	0.00559166	E3
124	3	2	-0.0634005	-0.0424643	0.0037884	E1
124	3	2	0.199191	-0.0637115	-0.0264462	E1
124	3	2	0.25679	0.0208439	0.0356233	E2
124	3	2	0.14055	-0.05381	-0.0126966	E1
124	3	2	0.235628	-0.0611085	-0.0714163	E1
124	3	2	0.19227	-0.037496	-0.0748357	E1
124	3	2	-0.0175785	-0.0328527	-0.046158	E4
124	3	2	0.434582	0.0721654	-0.0667252	E2
124	3	2	0.0885936	-0.0715144	0.0185807	E1
124	3	2	0.0596553	0.0314389	-0.00819873	E2
124	3	2	0.0165406	-0.0172612	0.000334577	E1
124	3	2	0.114817	-0.0493189	-0.0373797	E1
124	3	2	-0.0117634	-0.0386756	0.0566751	E3
124	3	2	0.0482878	-0.00386428	-0.0523009	E4
124	3	2	0.010237	-0.0392171	0.0313289	E1
124	3	2	0.0109582	0.00528033	0.0314139	E3
124	3	2	0.125637	-0.0084406	0.0352052	E2
124	3	2	0.299952	0.0850633	-0.0592392	E2
124	3	2	0.268627	0.0423363	-0.0084382	E2
124	3	2	0.167233	-0.0534439	-0.0586851	E1
124	3	2	0.23318	0.016541	0.0345132	E2
124	3	2	0.175658	-0.077083	0.0343963	E1
124	3	2	0.000321913	-0.153541	-0.00878956	E1
124	3	2	-0.0271126	-0.0845244	0.00709799	E1
124	3	2	0.205965	0.0610683	-0.0403927	E2
124	3	2	-0.0805633	-0.0670926	-0.0073602	E1
124	3	2	0.220899	-0.0022471	-0.0751557	E2
124	3	2	-0.0131594	0.0147543	0.000412272	E3
124	3	2	0.102875	-0.189213	0.0306986	E1
124	3	2	0.0942239	-0.0656809	0.00281186	E1
124	3	2	0.125622	-0.0320203	0.042555	E1
124	3	2	0.183912	-0.0243544	-0.0497784	E1
124	3	2	0.0822479	0.00964074	-0.0368671	E4
124	3	2	-0.0260831	-0.0194323	-0.0719186	E4
124	3	2	-0.0402626	-0.147705	0.0377744	E1
124	3	2	0.0353569	-0.0527395	-0.0162043	E1
124	3	2	0.185568	0.00955745	-0.00678157	E2
124	3	2	-0.0542695	-0.0569858	0.0311719	E3
124	3	2	0.112173	-0.000119345	0.0107942	E2
124	3	2	0.0224631	-0.0301597	0.0255479	E1
124	3	2	0.182894	-0.0636067	0.0602142	E1
124	3	2	0.0979944	-0.0513799	-0.0484156	E1
124	3	2	0.0717161	-0.0679214	0.0162601	E1
124	3	2	0.0686419	-0.0553168	0.0126983	E1
124	3	2	-0.232237	-0.0783476	0.0823685	E3
124	3	2	0.0928156	0.0582671	-0.0556267	E4
124	3	2	0.295091	-0.019408	-0.0655404	E2
124	3	2	0.0980109	-0.0811369	0.0174499	E1
124	3	2	-0.0212928	0.00834106	-0.0445762	E4
124	3	2	-0.173747	-0.00507786	0.0437049	E3
124	3	2	0.123356	0.00331511	0.00548735	E2
124	3	2	0.222509	-0.125582	-0.00782727	E1
124	3	2	-0.0544756	-0.0153091	0.0520631	E3
124	3	2	0.0589319	-0.0216358	0.00867735	E1
124	3	2	0.0762545	-0.156759	0.0172549	E1
124	3	2	-0.0587376	0.0785625	-0.0324787	E4
124	3	2	0.181426	0.0488615	0.0215695	E2
124	3	2	0.0158515	0.0313174	0.0136214	E3
124	3	2	-0.135962	-0.0842257	0.0196978	E3
124	3	2	0.0412263	-0.127979	-0.0161885	E1
124	3	2	0.000787926	-0.0188951	-0.0279484	E1
124	3	2	-0.105725	-0.02537	0.0071158	E3
124	3	2	0.227064	-0.0724236	-0.0274491	E1
124	3	2	-0.100786	0.0252709	-0.0488357	E4
124	3	2	0.14008	-0.0165651	-0.0365604	E1
124	3	2	0.269157	0.078624	0.00928612	E2
124	3	2	0.0578594	-0.0149753	-0.0038566	E1
124	3	2	0.0885109	0.0745331	-0.0170135	E2
124	3	2	0.101314	-0.00292447	0.000846962	E2
124	3	2	0.0128597	0.0121133	-0.00158045	E3
124	3	2	0.0588876	-0.0419601	-0.0620251	E1
124	3	2	-0.0637001	-0.0437828	-0.0350531	E1
124	3	2	0.218977	-0.106272	0.0139614	E1
124	3	2	0.0625793	-0.0320528	0.0591064	E3
124	3	2	-0.205032	-0.0375346	-0.10379	E4
124	3	2	0.0498643	-0.100979	-0.003899	E1
124	3	2	0.0430069	0.063976	-0.00667368	E2
124	3	2	-0.0246068	0.0162007	-0.0520312	E4
124	3	2	0.0576358	0.0622187	0.0266381	L2
124	3	2	0.165892	-0.0774097	-0.0261163	L1
124	3	2	0.0579116	0.0458596	0.00568346	L2
124	3	2	0.00194202	-0.232814	-0.0673415	L1
124	3	2	0.149605	-0.101076	0.0324539	L1
124	3	2	-0.0143134	-0.124659	0.0151529	L1
125	3	2	0.0018278	0.0896227	0.010223	E2
125	3	2	0.133783	0.0571983	0.0455927	E2
125	3	2	0.089479	-0.0160561	-0.0924335	E4
125	3	2	0.139037	0.0974543	-0.0247076	E2
125	3	2	0.0584922	-0.0110187	0.00898822	E1
125	3	2	-0.0406845	0.0500105	-0.00280904	E3
125	3	2	0.0191473	0.0439481	-0.0506388	E4
125	3	2	-0.146083	-0.0315702	-0.0434952	E4
125	3	2	-0.0189108	-0.0496972	-0.0338682	E1
125	3	2	0.207998	0.0510523	-0.0301524	E2
125	3	2	-0.084777	-0.0371637	-0.0362901	E4
125	3	2	0.00313482	-0.030945	-0.009564	E1
125	3	2	0.0764206	0.0523278	-0.012139	E2
125	3	2	0.037041	0.0840759	0.00804207	E2
125	3	2	-0.0293866	-0.0828976	-0.00648522	E1
125	3	2	-0.0231591	-0.0262345	0.0167851	L1
125	3	2	0.0582796	-0.0583753	-0.000167544	L1
125	3	2	0.141997	-0.0180826	-0.0182897	L2
125	3	2	0.111841	-0.0303636	0.026966	L1
125	3	2	-0.022648	-0.0445872	-0.0623314	L4
125	3	2	0.00910281	-0.0490382	-0.0205559	L1
125	3	2	-0.0566264	0.0083559	-0.0515926	L4
125	3	2	-0.0762352	0.00894444	-0.00569581	L4
125	3	2	0.0790917	-0.0186552	-0.00828316	L1
125	3	2	-0.103861	-0.0441145	-0.0560754	L4
125	3	2	0.153904	-0.00971376	0.0128139	L2
125	3	2	0.0616861	0.00488901	-0.00539174	L2
125	3	2	0.251827	0.058943	-0.0311344	L2
125	3	2	0.0270218	0.0485207	-0.0860102	L4
125	3	2	-0.0914789	0.0665713	-0.0782454	L4
125	3	2	0.0386535	0.0509817	-0.0135213	L2
[truncated: 12,267 more rows]

## Sheet: S1B (ScreePlot)
PC_Number	Individual_Variance_Percent	Cumulative_Variance_Percent	Individual_Variance_Ratio	Cumulative_Variance_Ratio
PC1	62.6983	62.6983	0.626983	0.626983
PC2	17.5578	80.256	0.175578	0.80256
PC3	7.27216	87.5282	0.0727216	0.875282

## Sheet: S2A1A2BC (each PC score)
id	treatment	sex	Isthreaten	TTC	PSV	PC1	PC2	PC3
101	1	1	0	3	5	-0.129736	-0.0297065	0.0642974
101	1	1	0	4	4	-0.0778793	0.00546859	0.0390384
101	1	1	1	3.5	4	-0.473753	0.023404	0.0268683
101	1	1	1	3	5	-0.142804	0.0439884	0.0135754
101	1	1	0	5	2	0.223209	0.0262498	-0.0345454
101	1	1	1	5	2	-0.0542514	0.0500903	-0.0038945
101	1	1	1	4	4	-0.264815	-0.00184569	0.0327119
101	1	1	1	4	3	-0.146201	0.0807421	0.02546
101	1	1	0	4.5	3	-0.137046	0.0522021	-0.0482304
101	1	1	0	3.5	4	0.160044	-0.0967424	-0.000550502
101	1	1	0	4.5	2	-0.0169893	0.0661786	-0.0101855
101	1	1	1	4.5	2	-0.00575218	-0.0178389	0.0341042
101	1	1	1	5	1	-0.0220129	-0.0285531	-0.0234897
101	1	1	0	4	4	-0.197289	-0.00876339	0.0435746
101	1	1	0	4.5	2	-0.195322	0.00219795	0.0292561
101	1	1	1	3.5	4	-0.182442	0.108231	-0.0140643
101	1	1	0	4	3	-0.0720356	0.0996962	0.0357755
101	1	1	1	3.5	4	0.102409	-0.00167661	0.00452711
101	1	1	1	3.5	4	-0.204335	0.0529555	-0.0778033
101	1	1	0	5	2	0.0321146	0.0648266	-0.0415402
101	1	1	0	4.5	3	-0.0494738	-0.035813	-0.00450841
101	1	1	0	4	4	-0.0649402	-0.0896169	-0.0676233
101	1	1	1	4.5	2	-0.0431581	-0.0139504	-0.019595
101	1	1	0	4	4	-0.0942595	-0.0141361	-0.0425931
101	1	1	1	4.5	2	-0.217378	-0.0543073	0.0214878
101	1	1	1	3.5	4	-0.00780099	0.108443	-0.0279078
101	1	1	0	4.5	3	-0.0126162	-0.0436738	-0.0924124
101	1	1	0	4.5	3	-0.0878212	0.0448277	-0.0205124
101	1	1	1	3.5	4	-0.0069557	0.00185951	-0.00301643
101	1	1	1	3.5	4	0.0618037	0.00386397	-0.00613065
101	1	1	1	5	2	-0.129915	0.0315262	0.0208533
101	1	1	1	4	3	-0.0495389	0.0711524	-0.0649445
101	1	1	0	4	4	0.153736	-0.0515086	0.0241457
101	1	1	1	4	3	-0.0519994	0.0315481	-0.0256058
101	1	1	0	5	1	0.147194	-0.0512598	-0.0670354
101	1	1	1	4	3	0.162276	0.0331114	-0.0323203
101	1	1	1	4	4	-0.0325981	0.0204081	0.0748737
101	1	1	0	3	5	0.0538955	-0.0676638	-0.0557465
101	1	1	1	3.5	4	0.0946937	-0.0201136	-0.0404914
101	1	1	0	3	5	-0.161229	0.0750662	0.0126395
101	1	1	0	4.5	3	-0.155443	-0.00659235	0.0665647
101	1	1	1	5	1	0.033855	0.0980586	0.0481339
101	1	1	1	3	5	0.0732051	0.0805737	-0.0153768
101	1	1	0	5	1	-0.231795	-0.0237766	0.0164725
101	1	1	1	4	4	-0.0437702	0.018416	0.002318
101	1	1	1	4	4	-0.0344101	-0.00532737	0.0319076
101	1	1	0	3.5	4	-0.136361	0.0487523	0.0415586
101	1	1	1	5	2	0.00795681	-0.0539241	-0.0270339
101	1	1	0	3	5	0.105559	0.039427	-0.0504194
101	1	1	0	4.5	2	0.103434	-0.0247667	-0.0574994
101	1	1	0	3.5	4	-0.0636509	0.00799098	-0.0525413
101	1	1	0	5	1	-0.0243333	-0.0308697	-0.00150234
101	1	1	1	5	2	0.153948	0.0487676	-0.0112012
101	1	1	1	4	4	-0.0448872	0.170288	-0.0677968
101	1	1	1	4.5	2	0.0814605	0.124212	0.00690675
101	1	1	0	3	5	-0.22606	0.0852386	0.0163743
101	1	1	0	5	1	-0.124467	-0.0843206	-0.0031332
101	1	1	0	5	2	-0.0414744	-0.0504667	-0.0518419
101	1	1	0	4	3	-0.0102387	-0.0236926	-0.0579435
101	1	1	1	4.5	3	-0.0682098	-0.04258	-0.0690328
101	1	1	0	3	5	0.0177182	-0.0901133	-0.083812
101	1	1	0	4	3	0.0770916	-0.101788	-0.0359517
101	1	1	1	3	5	0.0296237	-0.0106981	0.0599014
101	1	1	0	5	1	-0.103607	0.0230657	-0.0135974
101	1	1	0	4.5	2	-0.08228	0.0497553	-0.00222371
101	1	1	1	5	1	-0.132353	0.00162721	-0.0206005
102	3	1	1	3	5	0.110191	0.219254	-0.0235648
102	3	1	0	4	3	0.276396	0.0849631	-0.124972
102	3	1	0	3	5	0.251257	0.0764054	-0.0410132
102	3	1	0	3	5	-0.161738	0.136032	0.0256642
102	3	1	1	3.5	4	0.16979	0.097249	-0.0270853
102	3	1	0	4	3	0.353886	0.0562633	0.00596237
102	3	1	0	3	5	-0.201888	0.0126022	-0.160888
102	3	1	0	3	5	-0.131837	0.258996	-0.0711804
102	3	1	1	5	1	-0.00216391	0.119428	-0.0473627
102	3	1	0	3.5	4	-0.068221	0.0540205	-0.0698244
102	3	1	1	3	5	-0.0878362	0.152742	0.0897635
102	3	1	0	4	4	-0.0857569	0.186664	0.0145847
102	3	1	1	3	5	0.130471	0.15675	-0.0233965
102	3	1	1	4.5	2	0.119607	0.265156	0.0205921
102	3	1	1	3	5	0.494234	0.177956	-0.0964843
102	3	1	1	3.5	4	-0.162522	-0.0290276	-0.053357
102	3	1	0	3	5	0.238386	0.0827133	-0.0256916
102	3	1	1	3	5	0.299783	0.0822876	0.0417857
102	3	1	1	4	3	-0.0159039	0.11353	-0.0206395
102	3	1	1	4.5	2	-0.030849	0.085147	-0.0308428
102	3	1	0	3	5	0.354277	0.123188	-0.0728375
102	3	1	1	3	5	-0.306109	0.229158	-0.0565548
102	3	1	1	3	5	0.133289	0.105034	-0.0166818
102	3	1	0	3	5	0.123486	-0.105561	-0.0530783
102	3	1	1	4	4	0.0227864	0.161301	-0.0289968
102	3	1	1	3.5	4	-0.132657	0.115884	-0.190401
102	3	1	1	5	1	-0.115016	0.0632975	-0.060439
102	3	1	0	3	5	-0.27593	0.0594694	0.0728043
102	3	1	1	3.5	4	0.120772	-0.0154305	0.0112557
102	3	1	1	3	5	0.39111	0.0401992	-0.00390573
102	3	1	1	4.5	2	0.0168936	0.0904311	-0.0733643
102	3	1	1	5	2	-0.0485945	0.0805588	-0.0501491
102	3	1	1	5	1	0.0997833	0.0117348	0.00384845
102	3	1	1	4	3	0.101234	0.0292911	-0.0509723
102	3	1	1	4	4	0.185541	0.021673	-0.0820048
102	3	1	1	4	3	-0.223484	0.194655	-0.163832
102	3	1	0	4.5	3	-0.153532	0.127685	0.0337631
102	3	1	0	3.5	4	0.267015	-0.0362955	0.0423232
102	3	1	0	4	3	0.0166852	0.158867	0.00498004
102	3	1	0	3.5	4	-0.0879357	0.0537822	-0.0378504
102	3	1	0	3.5	4	0.0854349	0.126046	0.0263017
102	3	1	1	3.5	4	0.0918994	0.0454019	-0.0593859
102	3	1	0	3.5	4	-0.131109	0.192251	-0.155973
102	3	1	0	3	5	-0.16476	0.101323	-0.127803
102	3	1	0	3.5	4	0.0606284	0.0139865	-0.0459574
102	3	1	1	3.5	4	0.160555	-0.039506	0.0132759
102	3	1	0	4.5	3	-0.178433	0.157533	-0.010388
102	3	1	0	4	3	-0.0905211	0.0956493	-0.0614958
102	3	1	1	4.5	2	-0.0637803	0.0111559	0.00813651
102	3	1	0	4.5	2	0.125913	0.0103282	-0.0543632
102	3	1	0	4	4	-0.126724	0.0872635	-0.130099
102	3	1	0	3.5	4	0.408333	0.0580865	-0.0210213
102	3	1	1	3.5	4	-0.0284564	-0.0186146	0.0211276
102	3	1	1	4.5	3	-0.0250242	0.102627	-0.013567
102	3	1	0	5	2	-0.0405951	0.0450143	-0.0738587
102	3	1	0	4.5	2	0.181559	0.00505161	-0.000894288
102	3	1	0	4.5	3	0.209523	-0.00904469	-0.0103974
102	3	1	1	4	4	0.018373	0.031309	-0.0566816
102	3	1	0	3.5	4	0.0534615	0.145298	0.0304607
102	3	1	0	5	1	0.0870655	-0.0586905	0.0644415
102	3	1	0	3.5	4	0.123475	0.0678697	-0.0660657
102	3	1	0	4.5	2	-0.22965	0.166796	-0.10624
102	3	1	1	4.5	3	0.0102346	-0.0156416	-0.0428293
102	3	1	0	4.5	3	0.0236163	-0.0255486	0.0687255
102	3	1	1	3.5	4	-0.115861	0.210538	-0.193102
102	3	1	1	5	2	0.256232	0.170424	-0.0537196
102	3	1	0	5	1	-0.00151635	-0.058744	0.00442822
102	3	1	1	3	5	-0.0186201	0.106129	-0.0487712
102	3	1	0	4	4	0.182395	0.027259	0.0550438
102	3	1	0	4.5	3	-0.103108	0.157865	-0.155581
102	3	1	0	4.5	2	-0.125633	0.139975	0.088482
102	3	1	1	5	2	0.0610347	0.0702631	-0.0823137
102	3	1	1	3.5	4	-0.00941936	0.111795	-0.0523368
102	3	1	0	4.5	3	0.304865	0.0749414	0.0661099
102	3	1	1	3.5	4	0.36211	0.109448	-0.068024
102	3	1	0	5	1	0.248977	0.0655653	0.0599374
102	3	1	0	3.5	4	-0.0422123	0.0483546	-0.0220612
102	3	1	1	3.5	4	0.275022	0.0433035	0.0173914
102	3	1	0	4.5	2	-0.36378	0.261801	0.031496
102	3	1	0	3	5	0.168652	0.0642918	0.0468654
102	3	1	0	3	5	0.0725559	0.0381184	0.0514387
102	3	1	1	3	5	0.00585543	0.134548	-0.102384
102	3	1	0	5	1	0.289977	0.0312487	0.0184406
102	3	1	1	5	1	-0.0265363	0.00803842	-0.0207664
102	3	1	0	3	5	-0.119788	0.057202	-0.0355568
102	3	1	1	4	4	-0.122075	0.11056	-0.0373544
102	3	1	0	5	2	0.174591	-0.0369873	-0.0367343
102	3	1	0	4	4	0.192752	-0.012967	0.0393947
102	3	1	0	4.5	2	0.0902852	0.164734	0.0225645
102	3	1	1	3.5	4	0.246851	0.0843555	-0.0801069
102	3	1	1	3.5	4	0.0612111	0.049973	-0.0444963
102	3	1	0	5	1	0.0692247	0.0177393	0.0232981
102	3	1	1	5	2	0.298995	0.0822524	-0.0156641
102	3	1	1	5	1	0.066665	0.0418902	-0.0185367
102	3	1	1	4	3	-0.200135	0.0512915	-0.074151
102	3	1	1	4.5	2	0.197761	0.0376251	0.0198174
102	3	1	0	4	4	0.0981383	0.0377044	0.0147907
102	3	1	1	5	1	-0.0344955	0.0539391	-0.0278749
102	3	1	0	4	4	0.154759	0.0138881	-0.0241175
102	3	1	1	3	5	0.137038	0.146546	-0.107617
102	3	1	1	4	3	0.102118	0.0278246	-0.0379887
102	3	1	0	5	2	-0.185946	0.0741381	0.107862
102	3	1	0	4	4	-0.178536	0.0900092	-0.0229418
102	3	1	0	5	2	-0.0228208	-0.0563008	-0.0212836
102	3	1	1	3.5	4	0.376718	0.0617262	-0.0144387
102	3	1	0	4	3	0.1306	0.0357756	-0.0200914
102	3	1	1	3.5	4	0.126238	0.0522283	0.0145398
102	3	1	0	3.5	4	0.0771351	0.0365559	0.0326154
102	3	1	0	4.5	2	0.0285579	0.0547806	-0.0415914
102	3	1	1	5	2	0.277167	0.0661861	-0.0416464
102	3	1	1	4.5	2	-0.124668	0.0708346	0.0150376
102	3	1	0	5	2	0.149851	0.0545222	0.0550316
102	3	1	1	4.5	2	0.389376	0.0903467	-0.0454786
102	3	1	1	5	2	0.078951	0.139886	-0.112609
102	3	1	0	4.5	3	0.000574928	-0.0879076	-0.0309482
102	3	1	0	4	4	0.147866	-0.0183049	0.0162176
102	3	1	0	3.5	4	-0.158327	0.0499603	0.119776
102	3	1	1	4.5	2	0.0964162	0.0709985	0.0230084
102	3	1	1	4.5	2	0.0217736	0.0750988	-0.0529164
102	3	1	0	4	3	0.0823321	0.0145796	0.018136
102	3	1	1	5	2	-0.109642	0.103573	-0.191932
102	3	1	0	5	2	0.161013	-0.0694836	0.00621404
102	3	1	0	3	5	0.374134	-0.0742369	0.0212952
102	3	1	0	4.5	3	0.0317014	0.00284848	-0.00227589
102	3	1	1	4	4	-0.112052	0.0849036	-0.0535944
102	3	1	1	5	1	0.14341	0.0246362	-0.02292
102	3	1	1	4	3	-0.0333558	0.195077	0.0459257
102	3	1	1	4.5	2	0.131228	0.261728	0.00819339
103	1	2	1	3.5	4	0.199157	0.0377763	-0.0515728
103	1	2	1	3	5	-0.0262024	-0.0175668	-0.0249607
103	1	2	1	5	1	-0.0389121	-0.00603598	-0.122305
103	1	2	0	3	5	-0.0578619	-0.0297939	-0.0270097
103	1	2	1	5	2	0.0598041	0.0116519	-0.0524497
103	1	2	1	3	5	-0.0940711	-0.0561541	-0.0140036
103	1	2	1	5	1	-0.0853207	0.0408967	-0.0512371
103	1	2	1	3	5	0.0892618	-0.00845846	-0.0770902
103	1	2	1	5	2	-0.000359431	-0.00289843	0.00468551
103	1	2	0	3.5	4	0.0248253	-0.0154266	-0.0126597
103	1	2	1	4.5	2	-0.0431476	-0.0313636	0.0393573
103	1	2	1	4	4	0.0514506	-0.0797624	0.0130623
103	1	2	0	3	5	0.0310221	-0.0590727	-0.0527599
103	1	2	0	3	5	0.0980227	-0.064308	-0.0588583
103	1	2	1	3	5	0.0448589	-0.0854198	0.00623014
103	1	2	0	3	5	0.0499697	-0.0715474	-0.0357859
103	1	2	0	3	5	-0.0144691	-0.00281345	0.0149142
103	1	2	1	4	3	0.0695713	-0.0433327	0.0145259
103	1	2	1	3.5	4	0.00787806	-0.0597204	0.0066242
103	1	2	0	3	5	0.0107149	0.00137326	-0.00896883
103	1	2	1	3.5	4	-0.149483	0.0324476	0.0117862
103	1	2	0	5	1	-0.128073	-0.0110065	0.019972
103	1	2	1	5	1	-0.0811843	-0.0473713	-0.0660003
103	1	2	0	4	4	0.0374919	-0.0594291	-0.0193661
103	1	2	1	3.5	4	0.114958	-0.0300457	0.0302063
103	1	2	1	5	2	-0.1079	-0.0690796	-0.00664913
103	1	2	0	4.5	3	-0.262712	0.0778747	-0.0586646
103	1	2	1	4.5	3	0.028307	-0.0187021	0.00221832
103	1	2	0	4.5	3	0.123564	-0.0999329	0.000964465
103	1	2	1	3	5	-0.00655345	-0.0269092	-0.010856
103	1	2	1	3	5	0.169775	-0.116284	-0.00452876
103	1	2	0	4	3	-0.0264595	-0.0175334	0.00993995
103	1	2	1	4.5	2	0.0341416	-0.0549185	-0.0323641
103	1	2	0	4	4	0.118933	-0.0391864	-0.0105946
103	1	2	1	3.5	4	0.0111176	-0.0278963	0.00496001
103	1	2	1	4.5	3	-0.030857	0.00252986	-0.0213427
103	1	2	1	3.5	4	-0.107282	0.00914766	-0.0283636
103	1	2	1	4.5	3	-0.015972	-0.0268675	0.0123745
103	1	2	0	3	5	-0.0910255	0.0301996	-0.0303657
103	1	2	0	3	5	-0.0555104	-0.0250886	0.0203453
103	1	2	0	3	5	-0.0407747	-0.0560373	-0.0493089
103	1	2	1	3	5	-0.0684447	0.0114527	-0.040835
103	1	2	0	3	5	0.0557451	-0.07562	-0.0835015
103	1	2	0	3	5	-0.0265525	-0.0282445	0.00420182
103	1	2	0	4.5	3	-0.196094	-0.0316191	-0.00054265
103	1	2	0	4	3	-0.0633416	-0.0433491	-0.044445
103	1	2	0	4.5	2	-0.0468761	-0.0814333	0.00989236
103	1	2	0	3.5	4	0.0301443	-0.0869736	-0.00821458
103	1	2	1	4	3	0.0180938	-0.0215941	6.15401e-05
103	1	2	0	4	3	-0.0559574	-0.0510425	0.0196953
103	1	2	1	5	1	0.168521	-0.0333778	-0.0680304
103	1	2	0	5	1	-0.0213725	-0.0411329	-0.00690764
103	1	2	0	4.5	2	-6.58218e-05	-0.0750889	-0.00925528
103	1	2	1	4	4	0.0415489	-0.0749265	0.0190008
103	1	2	0	4	4	-0.259666	-0.0587232	0.0339225
103	1	2	0	3.5	4	-0.0701583	0.0283703	0.050235
103	1	2	0	3.5	4	0.0977467	-0.121505	-0.0138486
103	1	2	1	4.5	3	0.0167873	-0.059627	-0.0164999
103	1	2	0	3.5	4	-0.00863804	-0.0218137	-0.010935
103	1	2	1	4.5	2	0.0698155	-0.0454487	-0.0345625
103	1	2	0	5	1	-0.0134032	-0.0347075	0.00482353
103	1	2	0	4	3	0.0486528	-0.0728814	-0.00160246
103	1	2	0	4	3	0.1141	-0.0435299	-0.0707419
103	1	2	1	4	3	0.0987726	-0.118233	-0.00133234
103	1	2	0	5	2	-0.0832747	-0.0881872	-0.0519772
103	1	2	1	4.5	2	0.0577937	-0.0011564	-0.00642713
103	1	2	0	4	4	-0.0632833	-0.0626727	0.00144819
103	1	2	1	3.5	4	0.192363	-0.0997245	0.0203044
103	1	2	1	3.5	4	-0.0348073	0.00627514	-0.0110493
103	1	2	0	4.5	2	-0.0426692	-0.0759955	-0.017063
103	1	2	0	4.5	3	0.0165795	-0.0653584	0.0371721
103	1	2	1	4.5	3	-0.0245517	-0.0569439	0.013495
103	1	2	1	3.5	4	-0.0202696	-0.0305496	0.00289383
103	1	2	0	3.5	4	0.0211644	-0.0212154	0.060257
103	1	2	0	5	1	0.00674027	-0.086797	-0.0150878
103	1	2	1	4.5	2	0.0885306	-0.0956853	0.0382363
103	1	2	0	5	1	-0.0313979	-0.0372351	0.0505894
103	1	2	0	4.5	2	0.00378715	-0.037726	0.0019548
103	1	2	0	3.5	4	0.0492792	-0.0426753	-0.00231639
103	1	2	1	3	5	-0.194708	-0.00211934	-0.0208685
103	1	2	1	4.5	2	0.00391107	-0.0271355	0.0167273
103	1	2	1	3	5	0.0409919	0.0369518	-0.028543
103	1	2	0	4.5	2	0.00538597	-0.0266184	-0.0247941
103	1	2	1	3.5	4	-0.0316257	-0.00650837	-0.0213629
103	1	2	0	5	1	0.0252775	-0.023432	0.0358955
103	1	2	0	5	1	0.0095971	-0.0820261	-0.0253856
103	1	2	0	5	2	-0.00881434	-0.0858815	0.0446047
103	1	2	0	3.5	4	0.040135	-0.125966	-0.0765367
103	1	2	0	4	4	-0.0669495	-0.0568952	-0.0264481
103	1	2	1	3.5	4	-0.00795601	-0.0396264	-0.00114019
103	1	2	0	4.5	3	0.0714927	-0.0184013	0.0406698
103	1	2	1	4.5	3	-0.0735121	0.0328144	0.00396703
103	1	2	1	4.5	3	-0.0117782	-0.016093	0.0157719
103	1	2	1	4	3	-0.039743	-0.0477728	0.0305165
103	1	2	0	4	3	0.0167352	-0.087987	0.00818441
103	1	2	1	3.5	4	-0.0165108	-0.0509729	-0.0108755
103	1	2	1	4	4	-0.0145417	-0.0774168	-0.0502997
103	1	2	0	4.5	2	0.105822	-0.112721	0.00805662
103	1	2	1	5	1	-0.0147452	-0.0167888	0.0327786
103	1	2	0	3.5	4	0.132848	-0.0615493	0.0145699
103	1	2	1	4.5	3	-0.219136	0.0234742	0.0161744
103	1	2	0	3.5	4	-0.0606215	-0.0613116	-0.0334236
103	1	2	0	4.5	3	-0.107414	-0.130744	-0.0592781
103	1	2	0	3.5	4	-0.0527684	-0.0393227	0.0335415
103	1	2	1	5	1	0.0609626	-0.0897283	0.0191519
103	1	2	1	4	4	0.00851639	-0.028352	-0.0371683
103	1	2	0	5	2	-0.118394	0.0204525	0.0441902
103	1	2	1	4.5	3	-0.0613436	-0.0309363	0.000604782
103	1	2	0	5	1	-0.0903565	-0.0121813	-0.0244509
103	1	2	0	4.5	3	0.0758093	-0.0504844	0.0338154
103	1	2	0	4	3	0.0886472	-0.116385	0.0207895
103	1	2	1	4.5	3	-0.00670313	0.0451	-0.0128051
103	1	2	0	5	2	0.00639598	-0.0460959	0.0129205
104	3	2	1	4	3	0.290869	0.0580415	0.00971817
104	3	2	0	4	4	0.305891	0.0653441	0.010904
104	3	2	1	3.5	4	0.00626625	0.113944	0.0789546
104	3	2	1	5	1	-0.30297	0.0660665	0.0521177
104	3	2	1	3	5	0.219741	0.0715459	0.00908554
104	3	2	1	5	1	-0.111582	0.115286	0.0574439
104	3	2	1	3.5	4	0.0689587	0.0670321	0.0373251
104	3	2	1	5	2	0.0648825	0.0884496	0.000659796
104	3	2	0	4.5	3	0.127246	0.145924	0.0963696
104	3	2	1	5	2	0.158494	0.0101486	0.0530129
104	3	2	1	4	3	0.038505	0.120392	0.00842049
104	3	2	1	5	2	0.139042	0.0194911	0.0256671
104	3	2	1	4.5	2	0.293765	0.0109147	0.0177536
104	3	2	0	4.5	2	-0.0475925	0.0125773	-0.0150679
104	3	2	0	4	3	-0.270536	0.0368999	0.0183533
104	3	2	1	3.5	4	0.0770427	0.124162	0.0754425
104	3	2	1	3.5	4	-0.0581228	0.0215499	-0.0553396
104	3	2	0	4	4	-0.0818161	0.177824	-0.00216901
104	3	2	0	3.5	4	-0.120693	-0.0232322	-0.0110659
104	3	2	1	4.5	2	-0.0660792	0.0761387	0.000926287
104	3	2	1	3.5	4	0.0767881	0.0166156	-0.024249
104	3	2	0	3.5	4	-0.0850447	0.00386302	0.0222044
104	3	2	1	3.5	4	-0.256102	0.0904503	-0.131782
104	3	2	1	3.5	4	-0.0748008	-0.00132811	0.027186
104	3	2	0	4.5	3	-0.00907547	0.0203181	0.0460301
104	3	2	1	4.5	2	-0.137599	0.0783601	-0.0522467
104	3	2	0	3	5	0.249148	-0.0144917	-0.0620056
104	3	2	1	4	3	-0.0761155	0.0683472	-0.0696705
104	3	2	0	3	5	-0.127338	0.0618093	-0.0755737
104	3	2	0	4	3	-0.0659535	0.1588	-0.044983
104	3	2	1	4	3	0.13454	0.0106128	0.018882
104	3	2	0	3	5	-0.227897	-0.00526728	0.125905
104	3	2	0	5	2	0.133326	0.00299465	0.0405926
104	3	2	1	4	4	0.117404	0.025688	-0.00577501
104	3	2	1	3.5	4	0.0294457	0.0604812	-0.0103046
104	3	2	1	5	1	0.0207438	0.000383326	0.102408
104	3	2	0	4.5	3	0.132369	0.113197	-0.0467682
104	3	2	0	3	5	-0.268431	-0.175665	0.0506364
104	3	2	0	5	2	0.0634761	-0.00146097	-0.00757391
104	3	2	0	4.5	3	0.187512	0.112056	-0.0833337
104	3	2	0	3.5	4	0.0291047	0.0194739	0.0679706
104	3	2	0	3.5	4	0.119667	0.0257176	0.0441723
104	3	2	1	5	1	0.0943353	-0.0174947	0.0815311
104	3	2	1	4.5	3	-0.124498	-0.0021282	-0.0846473
104	3	2	0	3	5	-0.127575	0.0405809	-0.040875
104	3	2	0	5	2	-0.103825	-0.0821033	-0.0628628
104	3	2	0	3	5	-0.0162647	-0.119553	0.0422165
104	3	2	0	3	5	-0.349237	-0.0634665	-0.0916878
104	3	2	0	3	5	-0.00208133	0.0450567	0.0127664
104	3	2	0	3	5	0.0978126	0.0966196	0.0607793
104	3	2	0	5	1	-0.148163	-0.0700338	-0.0098806
104	3	2	0	3.5	4	0.0150369	0.00558178	0.00832941
104	3	2	0	5	2	-0.114384	-0.0178517	0.0092696
104	3	2	0	4	3	0.405203	0.0844335	-0.0250462
104	3	2	0	4	4	0.00242166	0.0167965	0.00754455
104	3	2	0	3.5	4	0.300397	-0.108259	-0.0479054
104	3	2	0	3.5	4	-0.227869	-0.165068	-0.0848505
104	3	2	0	4.5	3	-0.0909521	0.101464	-0.0315121
104	3	2	0	3.5	4	0.156077	-0.0797206	-0.0122047
104	3	2	0	3	5	-0.0585927	-0.0350295	0.0369415
104	3	2	0	5	1	-0.053825	0.0152282	-0.0456605
104	3	2	0	3.5	4	-0.0512099	-0.102712	-0.0653474
104	3	2	0	4.5	2	0.189362	0.12885	0.0409769
104	3	2	0	4	3	-0.0596993	-0.000955704	-0.0129749
104	3	2	0	5	2	-0.135902	0.0025566	0.0205007
104	3	2	0	4	4	-0.00749596	-0.122731	-0.0690299
104	3	2	0	5	1	-0.0861908	-0.0230028	-0.0882138
104	3	2	1	5	1	-0.119376	-0.0863157	0.0116323
104	3	2	0	3.5	4	0.0270679	0.0189267	0.00316705
104	3	2	0	5	1	0.0565502	-0.053368	-0.045678
104	3	2	0	3.5	4	0.108195	0.0518524	0.00174321
104	3	2	0	4	3	-0.000248717	0.05338	0.0704423
104	3	2	0	4	4	0.0150574	-0.0447173	0.0124946
104	3	2	0	5	1	-0.101803	-0.21426	-0.0918268
104	3	2	1	4.5	2	0.0417054	-0.00910924	0.0142468
104	3	2	0	3.5	4	0.134556	-0.0283134	0.0100155
104	3	2	0	4.5	2	-0.0885335	-0.0599713	-0.00871561
104	3	2	0	4.5	3	-0.156038	0.139181	-0.108749
104	3	2	0	4.5	3	-0.0368122	-0.0404892	-0.0637168
104	3	2	0	4.5	2	-0.145923	0.143929	-0.0257073
104	3	2	0	4.5	3	0.0849955	-0.10993	0.0243019
104	3	2	0	5	1	0.205489	-0.0460982	-0.0183008
104	3	2	0	3	5	-0.155153	0.107262	0.00538236
104	3	2	0	4.5	2	0.198332	0.0207975	0.0385931
104	3	2	1	3	5	0.427056	0.0133352	-0.0729548
105	3	2	1	5	2	0.00197974	-0.00901263	0.0487372
105	3	2	0	3.5	4	-0.202464	0.0338058	0.088885
105	3	2	0	3.5	4	-0.146643	0.0277005	0.0369821
105	3	2	0	3	5	-0.144607	-0.00185357	0.0286513
105	3	2	0	4	3	-0.104478	-0.0158202	-0.0525177
105	3	2	0	4	3	-0.188947	0.0137098	0.0703918
105	3	2	0	4	4	-0.121196	-0.0254866	0.0803
105	3	2	1	4.5	3	-0.0266937	-0.000258825	0.0143288
105	3	2	1	3.5	4	-0.117878	-0.000872176	0.0358205
105	3	2	1	3	5	0.0292496	0.0292812	-0.00170004
105	3	2	0	5	2	0.0463096	-0.0244613	0.0239654
105	3	2	1	4.5	3	0.0241714	-0.0297831	0.0496245
105	3	2	1	3.5	4	-0.143454	-0.0187803	0.0198175
105	3	2	0	4	4	-0.0987291	0.022572	0.0162961
105	3	2	1	5	2	-0.113084	-0.0489104	0.00588178
105	3	2	1	5	2	-0.162453	0.000717504	0.0515108
105	3	2	0	3.5	4	-0.153957	-0.0564165	0.0458502
105	3	2	0	4.5	3	-0.0108741	-0.0023631	-0.00920637
105	3	2	0	4.5	2	-0.173389	-0.0279632	0.0394204
105	3	2	0	4.5	3	0.0507713	-0.0398008	0.0722532
105	3	2	1	4	4	0.013623	-0.016204	0.0219006
105	3	2	0	4	4	-0.0393488	0.0464855	0.0445326
105	3	2	0	4.5	3	-0.285908	0.0635381	0.0826759
105	3	2	0	4.5	3	-0.180406	-0.0263845	0.0676506
105	3	2	1	4.5	2	-0.19184	-0.0118131	0.0892287
105	3	2	0	3.5	4	-0.109507	0.0218805	0.0838436
105	3	2	1	4	3	-0.3171	-0.0372228	0.0684651
105	3	2	0	4.5	3	-0.0965268	-0.00393666	0.10246
105	3	2	0	5	1	0.0211628	0.0152929	-0.00486274
105	3	2	0	5	2	-0.132797	-0.0440879	0.0324812
105	3	2	0	4	4	-0.154764	0.051986	0.055888
105	3	2	0	4	3	-0.272247	-0.0141406	0.0622267
105	3	2	1	4.5	3	0.0847521	-0.0270102	0.07984
105	3	2	0	3	5	-0.326624	0.00834583	0.0309972
105	3	2	0	4.5	2	-0.053525	0.0623486	0.102925
105	3	2	0	4.5	3	-0.163288	0.00338682	0.0849871
105	3	2	0	4	3	-0.000501542	-0.096281	0.0350689
105	3	2	0	5	1	0.072191	-0.0598972	0.0177379
105	3	2	0	4.5	2	-0.196329	0.042524	0.0660648
105	3	2	0	4	4	-0.0671615	0.0103273	0.0144146
105	3	2	0	4	4	-0.12663	0.0596849	0.0410363
105	3	2	0	5	1	0.0067885	0.0605159	0.0464109
105	3	2	0	5	2	-0.148513	0.034661	0.0799962
105	3	2	0	4	4	-0.174389	0.022256	0.0857559
105	3	2	0	4.5	3	-0.1523	0.0338159	0.0657575
105	3	2	0	4.5	2	-0.0765693	0.0282022	0.0484735
105	3	2	0	5	1	0.237839	-0.0114041	0.0386669
105	3	2	0	4.5	2	-0.152602	0.0143787	0.0841021
105	3	2	1	4	3	-0.119582	0.0334755	0.00302728
105	3	2	0	3	5	-0.0951591	0.0128241	0.0137307
105	3	2	0	5	2	-0.136888	0.0569866	0.0555727
105	3	2	1	4.5	2	-0.0807817	0.0117788	-0.00169634
105	3	2	0	4.5	3	-0.136206	-0.023127	0.0571565
105	3	2	1	5	2	0.00282607	-7.31668e-05	-0.00251388
106	1	2	1	4	3	-0.0762761	0.0186811	0.0310636
106	1	2	0	3	5	0.0923256	-0.0207507	-0.013762
106	1	2	0	5	2	-0.0590377	-0.109559	-0.0254255
106	1	2	1	3	5	0.0397324	-0.0439884	0.0648625
106	1	2	1	4	4	0.174165	-0.0339494	0.0144119
106	1	2	0	3.5	4	0.1642	-0.0740451	-0.0247492
106	1	2	1	4	4	0.122479	-0.0181069	0.00580465
106	1	2	0	3	5	0.0574575	-0.153573	-0.0469129
106	1	2	1	4.5	2	0.186903	-0.0519447	-0.0606344
106	1	2	0	4	3	0.148048	-0.0277272	-0.02195
106	1	2	1	4	4	0.212594	-0.132017	-0.0205671
106	1	2	0	5	1	-0.0975812	-0.0782775	-0.0450088
106	1	2	0	4.5	3	-0.0829842	-0.0270142	-0.155364
106	1	2	0	4.5	2	-0.142846	0.00954459	-0.137087
106	1	2	0	3	5	0.185328	-0.170421	-0.0433235
106	1	2	0	4	4	0.0911507	-0.17686	0.0166616
106	1	2	0	3	5	0.0601588	-0.0671426	-0.0499485
106	1	2	0	3.5	4	-0.0365613	-0.05929	-0.0015622
106	1	2	0	4	3	-0.070815	-0.04954	-0.00646758
106	1	2	0	4.5	2	0.188554	-0.185072	-0.0171401
106	1	2	0	4	4	-0.0837152	-0.0610509	0.0146432
106	1	2	0	3.5	4	0.0428922	-0.0637623	0.00255898
106	1	2	1	3	5	0.109008	-0.0531043	0.00486804
106	1	2	0	3.5	4	-0.0553902	-0.066799	0.0489181
106	1	2	0	3.5	4	0.0338642	-0.0879023	-0.039429
106	1	2	1	5	1	0.201037	-0.0497239	-0.0594264
106	1	2	0	5	2	0.219655	-0.0945382	-0.000523146
106	1	2	0	3.5	4	0.0402162	-0.0808817	-0.0234389
106	1	2	0	4.5	2	0.210259	-0.133072	-0.0644827
106	1	2	0	4.5	2	0.149046	-0.10917	-0.0631718
106	1	2	1	4	4	0.185235	-0.0787561	0.0263062
106	1	2	1	3	5	0.0498862	0.00998287	-0.0736922
106	1	2	0	5	2	0.212587	-0.107345	-0.00492748
106	1	2	0	3	5	-0.11149	-0.0861153	0.00374633
106	1	2	0	4	4	-0.146451	-0.03561	0.029043
106	1	2	0	4.5	3	0.0367292	-0.0456134	-0.052874
106	1	2	0	5	2	0.102761	-0.0952231	0.00264699
106	1	2	0	3	5	0.145241	-0.00448862	0.023243
106	1	2	1	4.5	3	-0.0721637	-0.0206735	-0.0273624
106	1	2	0	5	1	0.144904	-0.0902313	-0.0408759
106	1	2	0	4	4	0.0940608	-0.125525	0.00974765
106	1	2	0	4.5	3	-0.0836595	0.0234073	-0.0875706
106	1	2	0	3	5	0.170117	-0.119533	-0.0200164
106	1	2	0	4.5	2	-0.111336	-0.037661	0.00538117
106	1	2	0	4	3	-0.0881888	-0.117006	-0.0274749
106	1	2	0	3	5	-0.110969	-0.065535	0.0480068
106	1	2	1	5	2	0.00294095	-0.0823457	-0.0201762
106	1	2	1	4	3	0.0965888	-0.0329364	-0.0467634
106	1	2	0	3.5	4	-0.0537822	-0.111705	0.0342908
106	1	2	0	3.5	4	0.0148288	-0.0960769	0.01772
106	1	2	0	4.5	3	-0.0134561	-0.0526126	0.00988773
106	1	2	0	3	5	-0.202214	-0.0608831	0.0149128
106	1	2	0	4.5	3	-0.232468	-0.0939409	-0.0306407
107	3	2	1	3	5	0.233106	-0.00530348	-0.00877904
107	3	2	1	3.5	4	0.202714	0.0806689	0.077096
107	3	2	1	5	1	0.135384	0.219574	-0.0159291
107	3	2	0	3.5	4	0.184783	0.0757981	0.0261909
107	3	2	0	4.5	3	-0.13933	0.0695417	-0.00355615
107	3	2	1	5	1	-0.128301	0.0767574	-0.0388534
107	3	2	0	3.5	4	0.167716	0.0356211	-0.0288765
107	3	2	0	5	2	0.150777	0.125729	-0.00574619
107	3	2	1	3.5	4	0.225062	0.151941	-0.0583124
107	3	2	1	3.5	4	0.0770696	0.125806	0.0570321
107	3	2	1	4	4	0.278527	0.0724549	0.020297
107	3	2	1	3	5	0.142833	0.120963	-0.0640655
107	3	2	0	3.5	4	-0.0563727	0.0530654	-0.0258353
107	3	2	1	4	3	-0.211348	0.0724321	0.0776212
107	3	2	0	5	2	0.184751	-0.105482	0.0391982
107	3	2	1	4	3	-0.038464	0.0880072	0.0290533
107	3	2	1	4	4	-0.241715	0.158678	-0.023852
107	3	2	1	3.5	4	0.106811	0.105693	0.00809144
107	3	2	1	5	2	-0.0212395	0.0945072	0.0192503
107	3	2	0	3	5	-0.0772704	0.11879	-0.0600705
107	3	2	0	5	1	0.13669	0.069247	-0.0235431
107	3	2	0	4	4	-0.0374618	0.0828786	0.0409187
107	3	2	0	3.5	4	0.212116	0.126475	-0.0326626
107	3	2	1	4	3	-0.181269	0.0579265	0.0787506
107	3	2	0	3	5	0.0686367	0.0666145	-0.0273715
107	3	2	0	3.5	4	0.178397	0.0504114	-0.112607
107	3	2	0	3.5	4	-0.147442	0.0878318	-0.0229432
107	3	2	1	3.5	4	-0.13092	0.152244	-0.0520516
107	3	2	1	4	3	-0.207656	0.0496686	0.0500545
107	3	2	1	5	1	-0.0762667	-0.0624067	0.122577
107	3	2	1	4	3	0.187033	-0.0364217	0.0110173
107	3	2	1	4	3	-0.188514	0.0764433	0.0429073
107	3	2	0	5	1	0.110067	0.107229	-0.0248187
107	3	2	1	4.5	2	-0.00994837	-0.0201422	0.00476554
107	3	2	1	4.5	2	0.0958213	0.281158	0.0414058
107	3	2	1	4.5	2	0.291257	0.0528935	0.0386057
107	3	2	1	4.5	2	0.011142	0.12474	0.0176445
107	3	2	1	3.5	4	-0.126488	0.0945618	-0.0195688
107	3	2	0	4	3	0.150028	0.0781067	0.0574097
107	3	2	1	4.5	2	0.439376	-0.167026	-0.0340187
107	3	2	1	5	2	-0.312442	0.0128408	0.036627
107	3	2	0	3.5	4	-0.261686	0.0774247	-0.048163
107	3	2	1	4	4	-0.0914179	0.147176	0.0107178
107	3	2	0	4	4	-0.162526	0.0285127	0.00819578
107	3	2	0	3	5	-0.183582	-0.0590509	-0.0513577
107	3	2	0	4	4	-0.148009	0.0395947	0.0969532
107	3	2	0	5	2	0.0687854	0.00686185	0.0274377
107	3	2	1	5	2	0.0649642	0.0450756	-0.0199147
107	3	2	1	5	1	-0.241468	0.0166422	-0.142652
107	3	2	1	5	2	-0.200545	0.0484524	-0.0575336
107	3	2	1	3.5	4	0.145812	0.0107014	-0.0202512
107	3	2	1	3.5	4	0.107922	0.142636	-0.0583649
107	3	2	0	3	5	-0.209101	0.0687012	0.00965163
107	3	2	1	3	5	-0.0117473	0.160572	0.00640185
107	3	2	0	5	1	0.104606	0.0037023	0.029239
107	3	2	1	5	2	0.223666	0.0506452	0.119478
107	3	2	0	4.5	2	0.064411	0.109587	-0.0270244
107	3	2	1	3.5	4	0.0539709	-0.0948422	0.0373159
107	3	2	1	3	5	0.0594229	0.104534	0.0267859
107	3	2	0	3.5	4	0.0313864	0.0453392	-0.12749
107	3	2	1	4.5	3	-0.291939	0.163832	0.00645929
107	3	2	0	5	1	0.09231	0.0850363	-0.0402754
107	3	2	0	4	3	-0.366787	0.0236008	0.0177864
107	3	2	1	3.5	4	0.111631	-0.00345542	-0.0152579
107	3	2	0	4.5	2	-0.281377	0.0719788	0.0543019
107	3	2	0	3	5	-0.0469268	0.0303848	-0.0175635
107	3	2	1	4.5	3	-0.232305	0.120616	0.00393763
107	3	2	0	4	4	0.0936198	-0.0224688	-0.00346091
107	3	2	0	4.5	3	-0.31521	0.095643	0.0359076
107	3	2	1	5	1	0.0487521	0.0480133	-0.0196752
107	3	2	0	4.5	3	0.0958427	0.10757	-0.0281953
107	3	2	1	4	3	0.185177	0.0853563	0.0615543
107	3	2	1	5	1	0.0264331	0.119903	0.0462141
107	3	2	0	4.5	3	0.255969	0.227851	0.0127481
107	3	2	0	4	3	-0.10622	0.0946253	-0.0912304
107	3	2	0	4.5	2	0.140169	-0.0134898	0.0606962
107	3	2	0	4	4	-0.079571	-0.0159035	0.0244985
107	3	2	1	3.5	4	-0.098929	0.0323774	-0.0244069
107	3	2	0	3.5	4	-0.182386	0.0110471	0.000512266
107	3	2	0	5	1	0.195718	0.0228349	-0.0377333
107	3	2	1	3.5	4	0.000113234	0.0908869	0.0543736
107	3	2	0	4	4	0.0112259	0.0475838	-0.0308105
107	3	2	1	3	5	-0.0490808	0.0871083	0.0369573
107	3	2	0	4.5	2	-0.20012	0.114283	0.0738398
107	3	2	0	4	3	0.296149	0.0687264	-0.000707222
107	3	2	0	4.5	2	0.0607421	0.0715674	0.0248028
107	3	2	0	4	4	-0.135367	0.133261	-0.0509342
107	3	2	1	5	2	0.219394	0.0233283	0.0210008
107	3	2	1	4.5	2	0.128611	0.157575	-0.0564677
107	3	2	0	4.5	2	-0.133999	0.11706	-0.0496027
107	3	2	0	3	5	0.136016	0.164323	-0.0210271
107	3	2	1	3.5	4	-0.241683	-0.0571743	0.0689011
107	3	2	1	4	4	-0.34251	0.044998	0.0933486
107	3	2	0	5	2	-0.174552	0.0519606	-0.0753482
107	3	2	0	5	2	-0.20832	0.0363397	0.0924319
107	3	2	0	5	1	-0.0101102	0.0053024	0.031396
107	3	2	1	5	1	-0.112688	0.0618351	0.018356
107	3	2	0	3	5	-0.107811	-0.0269866	-0.0568339
107	3	2	0	3	5	0.172251	0.0534023	0.00850891
107	3	2	0	4.5	3	-0.0552237	0.0630613	-0.0261476
107	3	2	0	3	5	-0.00955956	0.0752046	0.0159711
107	3	2	0	4.5	3	0.249132	-0.00525151	0.00646373
107	3	2	0	3	5	-0.390436	0.211234	0.00424675
107	3	2	0	4	3	0.140641	0.0229156	-0.0252362
107	3	2	0	3	5	-0.237558	0.121478	0.000790022
107	3	2	1	4	4	0.186628	0.125505	-0.0109168
107	3	2	0	4.5	3	-0.246516	0.120818	0.0283445
107	3	2	1	3.5	4	-0.30503	0.0166164	-0.023314
107	3	2	1	5	1	-0.0425076	0.077209	0.0271461
107	3	2	1	4.5	2	-0.217739	-0.127293	0.0164941
107	3	2	1	4.5	2	-0.304878	-0.0769228	0.0801583
107	3	2	1	5	1	-0.231679	0.123021	-0.0514805
107	3	2	1	5	2	-0.0748228	0.130171	0.00991753
107	3	2	0	3	5	0.551791	0.108634	0.0337657
107	3	2	0	4.5	3	-0.137145	0.0466984	-0.0111017
107	3	2	0	3	5	-0.21059	0.0590562	0.153246
107	3	2	0	5	2	-0.190491	0.107255	0.111386
107	3	2	0	4.5	3	-0.101487	0.137756	0.0669455
107	3	2	0	5	2	-0.0997923	-0.0110511	0.00416517
107	3	2	0	4.5	3	0.184177	0.0663754	-0.0388074
107	3	2	0	3	5	-0.200366	0.0714744	0.034993
109	2	2	1	3.5	4	0.30839	-0.176392	0.0414692
109	2	2	1	5	1	-0.149588	-0.0561465	-0.0616987
109	2	2	1	5	2	0.178289	-0.102327	-0.00693655
109	2	2	1	4.5	2	-0.158921	-0.0867502	-0.022366
109	2	2	1	3.5	4	0.251642	0.0151518	-0.0157667
109	2	2	0	4	3	0.0729012	-0.134645	0.0185698
109	2	2	1	4	3	0.0983586	-0.126987	0.0609886
109	2	2	0	3.5	4	0.0579085	-0.152383	-0.113344
109	2	2	0	4.5	3	-0.0637529	-0.103522	-0.0662694
109	2	2	0	5	2	-0.353787	-0.172882	0.0906444
109	2	2	0	5	1	-0.382825	-0.174186	0.0418522
109	2	2	0	5	1	-0.0714313	-0.174415	0.109401
109	2	2	1	5	2	-0.226274	-0.038596	-0.0788071
109	2	2	1	5	1	0.10215	-0.218412	-0.022722
109	2	2	1	5	2	-0.0600874	-0.137026	-0.0184947
109	2	2	1	4	4	0.0478323	-0.0442486	-0.0047546
109	2	2	1	3	5	0.247793	0.0354762	0.10443
110	2	1	1	3	5	0.21511	0.0059371	-0.0144258
110	2	1	0	3	5	0.0691694	0.023095	0.0239915
110	2	1	0	3.5	4	0.111217	0.00788588	-0.0120291
110	2	1	1	3.5	4	-0.106878	0.0230812	-0.020519
110	2	1	0	3	5	0.0159079	-0.00120863	-0.0476997
110	2	1	1	3	5	0.17194	0.0318075	-0.0269616
110	2	1	1	3	5	-0.0179996	0.0746383	-0.018665
110	2	1	1	4	3	-0.0668325	0.0661082	-0.0629692
110	2	1	1	3	5	-0.025916	0.0378898	0.0068148
110	2	1	1	4	4	-0.153189	0.0471329	0.00926103
110	2	1	0	4.5	3	-0.153674	0.037032	-0.0131301
110	2	1	0	3	5	-0.0206023	-0.0345682	-0.0766617
110	2	1	0	3	5	0.104154	0.0308016	-0.0259918
110	2	1	0	3.5	4	-0.0159228	0.0118847	0.00194161
110	2	1	0	5	2	0.021081	-0.0142181	-0.0322139
110	2	1	1	3	5	-0.0102731	-0.0381397	-0.0182614
110	2	1	1	4	4	-0.0825157	0.0218001	0.0111415
110	2	1	1	5	2	0.0256093	-0.029835	-0.0860573
110	2	1	0	5	2	-0.0628361	0.0397248	-0.0373772
110	2	1	0	3.5	4	0.164748	-0.0386324	-0.0439372
110	2	1	1	4	3	0.0934921	0.00751927	-0.0557443
110	2	1	1	4.5	2	-0.0450477	-0.0279482	-0.0497622
110	2	1	1	5	2	-0.00740128	0.0291051	0.00551657
110	2	1	1	4.5	2	-0.0935389	-0.0299845	0.046997
110	2	1	1	3	5	0.210472	0.0220481	-0.0320073
110	2	1	0	3	5	0.0449306	-0.0777049	-0.0107561
110	2	1	1	4.5	3	0.00922352	0.0156749	-0.000105727
110	2	1	1	3	5	0.0302915	0.0165685	-0.00258771
110	2	1	1	3	5	0.0342775	-0.0817953	0.0093111
110	2	1	1	4.5	2	-0.0712353	0.0884943	0.00699183
110	2	1	0	3	5	0.00784968	0.0222064	0.0553723
110	2	1	1	5	2	0.0147209	-0.0555819	0.031742
110	2	1	1	3.5	4	-0.0396411	-0.00109309	0.0356244
110	2	1	1	4	3	0.0644471	0.0453332	-0.0379137
110	2	1	1	3.5	4	-0.0642882	-0.049462	-0.0494572
110	2	1	0	3.5	4	0.0827507	-0.00035066	-0.0423567
110	2	1	0	3	5	0.036401	0.0400998	-0.0206993
110	2	1	0	4.5	3	-0.0438105	0.0207687	0.00158877
110	2	1	1	4	3	0.190338	-0.0369163	0.0118222
110	2	1	0	4.5	3	-0.0716584	0.0169796	-0.0278155
110	2	1	1	3	5	0.0820183	-0.00457733	0.0443918
110	2	1	1	4.5	3	0.0632396	-0.0547335	0.0175163
110	2	1	0	4.5	3	-0.164381	0.00901456	0.0443963
110	2	1	1	5	2	-0.0400443	0.0339391	-0.00178879
110	2	1	1	3.5	4	-0.11833	-0.00220743	0.0244539
110	2	1	1	4.5	3	-0.00697897	0.00394503	-0.0264313
110	2	1	1	3.5	4	-0.132331	-0.0712001	0.0333724
110	2	1	1	4	4	0.0236097	-0.0312884	-0.00202524
110	2	1	0	3.5	4	0.0252399	0.0684028	-0.0537142
110	2	1	0	3.5	4	-0.0944434	0.0821325	0.0201195
110	2	1	0	3.5	4	-0.0250853	0.00216982	-0.0616279
110	2	1	0	4.5	3	0.245295	0.0294051	0.0788615
110	2	1	0	5	1	0.0396473	0.0558441	-0.0172593
110	2	1	0	4	3	0.0473751	-0.0268723	0.0241616
110	2	1	1	4	3	-0.0593248	-0.000807352	3.58139e-05
110	2	1	0	3.5	4	0.0328909	-0.0283733	0.104179
110	2	1	0	3	5	0.0136898	-0.0362702	-0.00525913
110	2	1	1	4.5	2	0.110683	-0.0456828	-0.00547106
110	2	1	0	3.5	4	-0.030674	-0.0288642	-0.01821
110	2	1	0	3.5	4	-0.0396736	-0.104633	-0.039896
110	2	1	1	3	5	0.0888614	-0.0895723	-0.0098437
110	2	1	0	4	3	0.16622	0.00509682	-0.00455898
110	2	1	1	4	3	0.0176484	0.0118999	-0.0219952
110	2	1	0	3.5	4	0.0528473	-0.0450559	-0.00717461
110	2	1	0	4.5	2	0.0312686	-0.0159856	0.014501
110	2	1	0	4.5	3	0.0832284	-0.00763581	-0.0174081
110	2	1	0	5	2	-0.0398515	-0.00589734	-0.0207922
110	2	1	1	3.5	4	-0.0883073	-0.0243116	-0.0217076
110	2	1	1	5	2	-0.0824328	-0.018329	0.0164051
110	2	1	0	4.5	2	0.067675	-0.0834069	-0.0338384
110	2	1	0	3	5	0.0442545	-0.0710466	-0.0514087
110	2	1	0	4	3	-0.0725512	-0.119983	-0.0481997
110	2	1	0	4	3	0.0440253	0.0192247	0.0472787
110	2	1	1	3.5	4	-0.00653909	-0.00081206	0.0657971
110	2	1	1	4.5	3	0.048835	-0.0708389	-0.00447407
110	2	1	1	3	5	0.112816	-0.00570728	-0.0342396
110	2	1	0	3.5	4	-0.065253	0.0117876	-0.0300732
110	2	1	0	5	2	0.0133039	-0.03277	0.043674
110	2	1	0	3.5	4	-0.0696366	0.0199661	-0.0113903
110	2	1	0	3	5	0.0657019	-0.0643692	-0.0254683
110	2	1	0	4	3	-0.0560357	-0.0513479	-0.0361019
110	2	1	0	3.5	4	0.1544	0.0138352	-0.0111328
110	2	1	0	4	4	0.121627	-0.00406366	0.00685587
110	2	1	0	3.5	4	0.112575	-0.11124	0.0403752
110	2	1	1	5	1	0.0619938	0.0496626	0.0306481
110	2	1	1	4.5	2	0.0703988	0.0062161	0.0160229
110	2	1	0	3	5	0.0415204	-0.0951058	-0.0261629
110	2	1	1	3.5	4	0.081204	-0.0379454	-0.00420408
110	2	1	0	4	3	0.0255284	-0.029739	-0.00861103
110	2	1	0	4	3	-0.0207133	-0.0469151	0.0106046
110	2	1	1	3.5	4	0.0245059	-0.0108932	0.00616165
110	2	1	1	4	3	0.0211208	-0.0352607	-0.0342751
110	2	1	1	3.5	4	-0.00228979	0.0511134	-0.0380675
110	2	1	1	5	2	0.0123811	-0.015425	-0.00179094
110	2	1	1	4	4	-0.149574	-0.0209848	-0.0980786
110	2	1	1	5	2	-0.0154073	-0.0480758	0.0777017
110	2	1	0	5	1	-0.0589823	0.0202965	0.0386882
110	2	1	1	4.5	3	0.0621968	-0.042677	0.0266694
110	2	1	1	4.5	2	-0.0595179	-0.0168903	-0.0256951
110	2	1	0	5	1	0.0663824	-0.060675	-0.065627
110	2	1	0	4.5	2	-0.0299786	-0.0541849	-0.108331
110	2	1	1	4.5	2	0.115736	-0.00121819	0.0137377
110	2	1	1	4.5	3	0.0196945	-0.0501325	-0.0163883
110	2	1	1	4.5	2	-0.133569	-0.106464	-0.00664247
110	2	1	0	5	2	-0.0607847	0.0218532	-0.0302233
110	2	1	0	4.5	2	0.0232349	-0.0366352	0.0250967
110	2	1	0	5	2	0.148024	0.0311515	0.011103
110	2	1	0	4	3	0.171661	-0.0786516	0.0070674
110	2	1	0	4	4	-0.0190087	-0.0201055	0.00665407
110	2	1	1	4	4	-0.0770103	0.0896865	0.011605
110	2	1	0	4.5	2	0.0939712	0.0158237	-0.0329043
110	2	1	0	5	1	-0.0174922	0.0432295	-0.00794712
110	2	1	1	5	1	0.0995211	0.0802622	0.0165889
110	2	1	1	4	4	0.0388719	-0.0443167	0.0255658
110	2	1	1	3.5	4	-0.135858	0.0623481	-0.0100992
110	2	1	1	4	3	-0.109448	-0.121585	-0.00628654
110	2	1	0	5	1	-0.0953883	-0.0179125	0.0161492
110	2	1	1	4.5	2	0.124809	0.0122916	-0.0412178
110	2	1	1	5	2	0.189197	-0.0258731	-0.044998
110	2	1	0	5	2	0.0358906	-0.07494	-0.0138552
110	2	1	0	4.5	2	-0.0289786	-0.00541556	0.00581937
110	2	1	0	5	1	0.214138	-0.0947372	-0.0544462
110	2	1	0	3	5	0.0665841	-0.0367646	-0.0416868
110	2	1	1	4	3	0.159639	0.0337236	-0.004297
110	2	1	0	5	2	0.0287716	-0.00630903	-0.0114222
110	2	1	0	4.5	3	0.234654	0.0857208	0.0081791
110	2	1	1	4.5	2	-0.044211	0.0448646	0.0170839
110	2	1	0	5	1	0.0603238	-0.0669567	0.0380413
110	2	1	0	5	2	-0.0697318	0.0794869	-0.00621829
110	2	1	0	5	1	-0.054472	-0.0419034	-0.108767
110	2	1	1	4	3	-0.0514805	-0.0571995	0.0407343
111	3	2	1	3	5	0.122009	-0.0751106	-0.0117374
111	3	2	1	3	5	0.154361	-0.0182104	-0.0518471
111	3	2	0	3	5	0.0931322	-0.0382425	0.00378669
111	3	2	0	3	5	0.130391	-0.00162937	0.00393593
111	3	2	1	3.5	4	-0.0772414	0.0105327	0.0498608
111	3	2	0	3	5	-0.0609865	-0.0436203	-0.0079061
111	3	2	1	3.5	4	0.0587197	-0.056914	0.0496452
111	3	2	1	3	5	-0.0042213	-0.0453571	-0.00622723
111	3	2	0	3	5	0.108473	0.0586796	0.0540718
111	3	2	0	3	5	-0.124147	-0.0316371	-0.0281136
111	3	2	0	3.5	4	-0.0292976	0.00971348	0.0381722
111	3	2	1	3	5	-0.181251	-0.0100463	-0.0794299
111	3	2	1	3	5	0.119846	0.0462049	-0.0338984
111	3	2	0	3.5	4	-0.00796422	-0.0335197	-0.00157808
111	3	2	0	3.5	4	-0.0514732	-0.0367984	-0.0285395
111	3	2	1	3.5	4	-0.00590977	0.0219938	0.0260655
111	3	2	1	4	4	0.0980994	-0.0141313	0.0121886
111	3	2	1	4	3	-0.00830675	-0.0623047	0.0386581
111	3	2	0	3	5	-0.0178432	0.00600424	0.00579335
111	3	2	0	4	3	-0.111333	-0.0310998	0.013167
111	3	2	0	4.5	2	-0.00189246	0.006339	-0.00789591
111	3	2	1	4.5	3	-0.063944	-0.0333018	0.00989548
111	3	2	1	4	4	0.0651207	0.0390729	-0.0209311
111	3	2	1	3.5	4	0.0133276	0.0374104	0.00962624
111	3	2	1	3.5	4	-0.0103768	0.0500513	-0.00264453
111	3	2	0	3.5	4	0.0410597	-0.0503304	0.0407772
111	3	2	0	3	5	0.0424396	0.0538252	0.0227203
111	3	2	1	3	5	-0.069893	0.0338363	-0.00572691
111	3	2	1	4.5	2	-0.0634957	-0.0408849	0.00625346
111	3	2	1	4	4	-0.00625637	-0.00422171	-0.00496612
111	3	2	1	4.5	2	-0.0102877	-0.0496576	0.0319114
111	3	2	0	5	2	0.0791197	0.00867165	-0.00196778
111	3	2	0	3	5	0.0287013	-0.00603515	0.0227843
111	3	2	1	5	1	0.115518	-0.039568	-0.00586071
111	3	2	0	4	3	0.0878337	-0.0482895	0.0140539
111	3	2	1	3.5	4	0.0724433	-0.0145067	0.0143151
111	3	2	0	3.5	4	0.139968	0.0121379	-0.010681
111	3	2	0	4	4	-0.153819	-0.0256761	-0.0241758
111	3	2	1	3	5	0.0533613	0.0271721	0.00552402
111	3	2	1	3	5	0.118871	0.029351	-0.0197921
111	3	2	1	4.5	2	0.00911895	0.00866448	-0.0110204
111	3	2	1	4	4	0.00592436	0.00282884	0.024028
111	3	2	1	3	5	0.148228	0.0690316	-0.0317192
111	3	2	0	5	1	-0.0563655	-0.0164708	0.0165834
111	3	2	1	3	5	-0.0312431	-0.0658232	-0.0229532
111	3	2	0	3.5	4	-0.134692	-0.0688941	0.0133654
111	3	2	0	3.5	4	-0.0756696	-0.0192586	-0.0339162
111	3	2	1	3	5	-0.109979	-0.0846177	0.0221139
111	3	2	0	3	5	-0.0834893	-0.00359978	-0.0268204
111	3	2	1	3.5	4	-0.144252	-0.0823851	0.00459196
111	3	2	1	4	3	0.0220873	-0.0383688	0.00436632
111	3	2	1	4	3	0.0254469	-0.0527164	0.00516886
111	3	2	0	3.5	4	0.0609968	0.00495952	0.00448885
111	3	2	1	5	1	-0.0770156	0.0143164	-0.0169438
111	3	2	0	5	2	-0.108631	-0.0394251	0.00803727
111	3	2	1	3.5	4	0.0856184	-0.0999846	-0.0284312
111	3	2	0	4.5	2	0.0717641	0.0635159	0.00330236
111	3	2	0	3	5	0.0473752	-0.0248323	0.0107626
111	3	2	1	4	4	-0.0644682	-0.0419351	-0.0199439
111	3	2	0	5	1	0.0764613	-0.0304558	0.02938
111	3	2	1	4	4	-0.00891166	-0.0395674	-0.00788801
111	3	2	1	3	5	0.0500716	-0.0228002	0.0208213
111	3	2	0	4.5	2	0.137934	-0.0210011	-0.0144395
111	3	2	1	3	5	0.0192556	-0.00314807	0.0120473
111	3	2	0	4	3	0.0927791	-0.0445805	-0.00972445
111	3	2	0	5	1	0.0597951	-0.0250534	-0.0152647
111	3	2	0	3	5	-0.0611199	0.00742842	0.00463702
111	3	2	1	4.5	3	-0.0713446	-0.0202623	-0.0164115
111	3	2	0	5	2	-0.0189987	-0.00636198	0.00796959
111	3	2	1	3	5	0.0524362	-0.00136273	-0.0311271
111	3	2	1	3	5	-0.0254593	-0.038733	-0.0437019
111	3	2	1	4	3	-0.0540943	-0.0411877	-0.0330018
111	3	2	1	5	1	0.109486	-0.00582292	-0.0244198
111	3	2	0	3.5	4	-0.0439688	-0.090331	-0.0158524
111	3	2	0	4	4	-0.0207063	0.0406374	0.000688911
111	3	2	0	5	1	-0.00114868	-0.0649729	0.0298861
111	3	2	1	3	5	0.128295	-0.0400435	0.0320904
111	3	2	0	3.5	4	-0.188793	0.0123261	-0.0378157
111	3	2	1	3	5	0.0250183	-0.00712304	0.0147421
111	3	2	1	4	3	0.0314779	-0.0340373	-0.0204752
111	3	2	0	3.5	4	-0.062064	-0.0412186	-0.0205964
111	3	2	0	5	1	0.0505314	-0.0732675	-0.01456
111	3	2	1	4	3	0.00659442	-0.0191067	-0.00108584
111	3	2	0	4	4	0.051146	-0.00812774	-0.00933288
111	3	2	0	4.5	3	-0.0117171	0.0223048	0.0024967
111	3	2	0	4.5	2	-0.0649126	0.00721713	0.0306204
111	3	2	0	3	5	0.06807	-0.00719746	-0.0208755
111	3	2	1	3.5	4	0.047745	-0.0434376	0.00929978
111	3	2	1	4.5	3	0.0160349	-0.035481	0.0155282
111	3	2	1	3.5	4	-0.0375202	-0.0507948	0.00700762
111	3	2	1	3.5	4	-0.0405872	0.0224218	0.0208932
111	3	2	1	4	4	-0.0312347	-0.0118821	-0.0114228
111	3	2	1	5	2	-0.00605418	-0.0170105	0.0163278
111	3	2	0	5	2	-0.0142361	0.023499	-0.023766
111	3	2	1	3	5	0.0468578	-0.0380706	-0.0116206
111	3	2	0	5	1	0.00384743	-0.0105594	0.0108794
111	3	2	0	5	1	-0.103263	-0.0467948	-0.0244078
111	3	2	0	4	3	-0.0583752	-0.00374472	0.00809179
111	3	2	1	5	1	-0.0462465	0.00710983	-0.0410498
111	3	2	1	3	5	-0.129441	-0.013349	-0.00043663
111	3	2	0	3.5	4	-0.0205682	0.0639499	-0.0234018
111	3	2	0	4	3	0.14108	-0.0620513	0.00550324
111	3	2	0	3.5	4	0.0453985	-0.0597353	-0.00670893
111	3	2	0	4.5	2	0.0349798	0.0530198	-0.0102633
111	3	2	1	3.5	4	-0.038793	0.0290335	-0.0060611
111	3	2	1	4	3	0.140298	0.0285873	-0.0773231
111	3	2	0	5	2	-0.0425717	-0.00555119	0.0112976
111	3	2	0	3.5	4	0.162298	-0.00822109	-0.0250093
111	3	2	0	4.5	3	0.00512707	0.13267	0.0573305
111	3	2	1	4	3	0.0100804	-0.0245268	-0.00772675
111	3	2	0	5	1	-0.0532164	0.0176846	-0.0335404
111	3	2	0	5	2	0.0912582	-0.0125574	-0.0595788
111	3	2	1	4.5	2	0.0404966	0.00385384	-0.00801311
111	3	2	0	4	4	-0.0121884	0.0267042	-0.0177596
111	3	2	1	5	1	0.0793212	0.0281601	0.0148486
111	3	2	1	4	3	0.126347	0.0241573	0.0465994
111	3	2	1	4	3	-0.00514807	0.0202059	-0.0225547
111	3	2	0	4.5	2	0.0373631	-0.0363252	0.0161264
111	3	2	0	3.5	4	-0.0669138	0.0734235	0.00557077
111	3	2	0	4.5	3	-0.00503329	-0.0527375	0.0419929
111	3	2	1	4.5	2	-0.032796	-0.0668882	-0.000779368
111	3	2	1	4	3	-0.150817	-0.0360586	0.0144991
111	3	2	0	4	4	0.00516572	0.0100624	-0.00234977
111	3	2	0	4	3	-0.00115314	-0.0392226	-0.0183579
111	3	2	1	4.5	2	-0.0529462	-0.10031	-0.00787146
111	3	2	1	3.5	4	0.0627401	-0.0735058	0.0240965
111	3	2	1	5	2	-0.0269693	-0.0162651	0.0096407
111	3	2	0	4.5	3	0.0546315	0.0150142	0.0207137
111	3	2	0	3.5	4	-0.00518473	0.016918	-0.00415684
111	3	2	1	5	1	-0.0603738	-0.0112269	0.0240157
111	3	2	0	5	1	0.0472241	-0.0182355	0.0119482
111	3	2	1	4	3	-0.03291	0.0096096	-0.00287878
111	3	2	1	3.5	4	-0.121668	0.00493541	-0.0241592
111	3	2	0	4	4	0.00740407	0.0338738	0.00681815
111	3	2	0	4.5	2	0.0822114	-0.0599522	-0.0180165
111	3	2	0	4.5	2	0.00199412	-0.00340111	-0.00343376
111	3	2	0	5	1	-0.0926218	0.0139081	-0.00191698
111	3	2	0	3.5	4	-0.212734	-0.0185683	-0.0266037
111	3	2	1	5	2	0.0452758	0.0293089	0.0172815
111	3	2	0	3.5	4	-0.0132315	0.0503339	-0.00337009
111	3	2	0	4.5	2	0.0348395	0.00388455	0.0222099
111	3	2	0	5	1	0.0527585	0.0326077	0.0267435
111	3	2	1	4.5	2	-0.0510483	0.0277298	0.00826893
111	3	2	1	4.5	3	0.0171434	0.052284	-0.00508844
111	3	2	0	5	1	-0.102182	-0.0164927	0.0184053
111	3	2	0	4.5	2	-0.0141324	-0.00555491	-0.00946996
111	3	2	0	5	1	0.0867824	0.0484637	-0.00631762
112	1	1	1	3	5	0.021258	0.0308722	0.0593983
112	1	1	1	3.5	4	0.0104132	-0.106302	0.041777
112	1	1	1	3	5	-0.162395	-0.0246536	0.0665966
112	1	1	0	3	5	-0.0518187	0.0734664	-0.00671517
112	1	1	1	3	5	0.00910586	-0.00107415	0.0479187
112	1	1	1	3.5	4	-0.064798	-0.126659	0.00391971
112	1	1	1	3	5	0.0975948	-0.0194551	-0.0164894
112	1	1	1	3.5	4	0.0332705	-0.0815309	0.0318092
112	1	1	1	5	2	0.149017	0.0790665	0.040344
112	1	1	0	3	5	0.147695	-0.0479697	0.000305134
112	1	1	1	4	4	0.0488332	-0.026379	-0.0133437
112	1	1	0	4	4	0.0545418	0.00836199	-0.00553478
112	1	1	1	3	5	0.0037507	-0.00841504	0.0192448
112	1	1	1	3	5	0.0613716	-0.106345	0.0743303
112	1	1	0	3	5	-0.0623357	-0.0173094	0.0667828
112	1	1	0	3	5	-0.0372277	-0.0715391	0.03592
112	1	1	0	3.5	4	0.0428782	-0.0584301	0.0369026
112	1	1	0	3	5	-0.0738583	-0.0388979	0.0222836
112	1	1	1	3	5	0.100877	-0.0696448	0.0298572
112	1	1	0	3.5	4	0.113546	-0.0345678	0.0814503
112	1	1	1	3	5	-0.147436	-0.0407524	0.00991398
112	1	1	0	4	4	-0.0824846	0.0935725	-0.0417793
112	1	1	1	4	4	0.0433432	0.112287	0.0187658
112	1	1	0	5	2	0.0412935	0.0207801	-0.00141345
112	1	1	1	3	5	-0.0482969	-0.0277412	0.0416183
112	1	1	1	4	3	-0.0394055	-0.0250728	0.00108134
112	1	1	1	5	2	-0.177936	-0.0637705	0.0302851
112	1	1	0	3.5	4	-0.0315912	-0.0302998	0.0552764
112	1	1	0	3.5	4	-0.0625778	-0.0790002	0.00335078
112	1	1	0	3.5	4	0.127287	-0.0817148	0.00453364
112	1	1	1	4	3	-0.0707671	-0.0669363	0.00598088
112	1	1	0	3	5	-0.155058	0.051032	0.0147168
112	1	1	1	5	1	-0.145978	-0.0288685	-0.0151229
112	1	1	1	5	1	0.0300301	-0.0055884	0.00257094
112	1	1	0	3	5	0.199517	-0.135732	0.00756013
112	1	1	1	3.5	4	-0.0529413	-0.0415827	0.0269891
112	1	1	1	3	5	-0.272015	-0.113415	0.0157812
112	1	1	1	3.5	4	-0.0960472	-0.0353525	-0.000642278
112	1	1	0	3	5	0.136626	-0.0719389	0.0215358
112	1	1	1	4.5	2	0.0747827	0.00533869	-0.0188072
112	1	1	1	5	2	0.219069	0.0473774	0.0152373
112	1	1	0	4.5	3	-0.0380395	0.00857769	0.045658
112	1	1	0	3	5	-0.00348888	-0.00131059	0.0489924
112	1	1	1	4	4	0.0289184	-0.0127615	0.0902877
112	1	1	1	3.5	4	0.0552011	0.0895985	0.0485188
112	1	1	0	4	3	-0.205805	-0.049767	0.0374617
112	1	1	1	3.5	4	-0.0634539	-0.0418356	-0.00600633
112	1	1	1	5	2	-0.0902885	0.0114234	0.00833101
112	1	1	1	3	5	-0.0434041	-0.012373	0.0651028
112	1	1	1	4.5	3	0.130211	-0.00876671	0.0643228
112	1	1	1	5	1	-0.0904748	-0.0199058	0.0616244
112	1	1	0	4	4	-0.0307269	0.0258387	-0.0969575
112	1	1	1	3.5	4	-0.0898409	-0.0248138	0.0300815
112	1	1	0	4	4	-0.040335	-0.0217548	0.0329502
112	1	1	0	5	2	0.0854293	0.0695593	0.0251214
112	1	1	0	4.5	3	0.0332494	0.0318674	0.0135403
112	1	1	1	4	3	-0.0103657	-0.0242604	0.0479697
112	1	1	1	5	1	-0.00556641	-0.0769274	0.033806
112	1	1	1	3.5	4	0.0276697	-0.0185258	-0.00143185
112	1	1	0	4	4	-0.106171	-0.0500626	-0.0125445
112	1	1	0	3	5	0.160132	0.0750355	0.0472855
112	1	1	0	3.5	4	0.00965491	-0.0856857	0.0576036
112	1	1	1	5	1	-0.0773336	-0.0137997	0.0237839
112	1	1	1	4	3	-0.0487106	-0.0378778	0.0233398
112	1	1	0	4.5	2	0.058323	0.072477	0.0699226
112	1	1	1	4.5	2	0.044866	-0.0781292	0.00826715
112	1	1	0	4.5	3	-0.0360733	0.0156918	0.076218
112	1	1	1	3.5	4	0.00351719	-0.0972483	0.0290761
112	1	1	0	4.5	2	-0.0584648	-0.00332182	-0.0401938
112	1	1	0	4.5	3	0.0605644	-0.0547429	0.0673904
112	1	1	0	4.5	3	-0.247419	-0.0244902	0.0493001
112	1	1	0	3.5	4	-0.0708915	-0.0138629	0.0121204
112	1	1	1	5	1	-0.047474	-0.117794	-0.0669079
112	1	1	0	3	5	0.0409163	0.00636994	0.0105193
112	1	1	0	5	1	-0.151853	-0.0768821	0.039196
112	1	1	1	4	4	0.125336	-0.12721	0.0214858
112	1	1	0	5	2	0.143446	-0.077613	0.0558004
112	1	1	1	3.5	4	0.00996478	0.00404176	0.0676889
112	1	1	0	4	4	0.0920811	-0.0476814	0.0417182
112	1	1	1	4.5	2	0.0525837	-0.0565082	0.0829668
112	1	1	0	3	5	-0.12092	-0.036844	0.0501652
112	1	1	0	4	3	0.0368335	-0.0706258	0.0309309
112	1	1	1	4	3	-0.022271	-0.0210477	0.0669137
112	1	1	1	4.5	2	-0.208176	0.00766574	0.0662471
112	1	1	0	4	4	-0.077515	0.0339732	-0.0299032
112	1	1	0	4	3	0.00970975	-0.0345753	0.0432842
112	1	1	1	4.5	2	-0.0296408	0.0267668	0.0191395
112	1	1	0	3	5	-0.0485317	0.00466591	0.0062113
112	1	1	1	5	1	-0.150787	-0.0115983	0.0445591
112	1	1	1	5	1	-0.129767	0.0835969	-0.107025
112	1	1	0	3	5	0.127008	0.0589492	-0.00513465
112	1	1	0	3.5	4	-0.000468013	-0.0552974	-0.00265492
112	1	1	0	3	5	0.0520662	-0.0515807	0.0438458
112	1	1	0	4.5	3	0.0287564	0.0870626	0.0280228
112	1	1	0	4.5	3	-0.00810644	0.0325034	-0.0203541
112	1	1	0	4.5	2	-0.131579	-0.0212781	0.0520602
112	1	1	0	5	1	-0.0488445	-0.0314994	0.0639215
112	1	1	1	3.5	4	0.106757	-0.0260047	0.0251346
112	1	1	1	4.5	2	0.0878686	-0.0646429	0.0646261
112	1	1	0	4.5	3	0.142494	-0.0162655	0.0523708
112	1	1	1	5	1	-0.0886994	-0.0258923	-0.00397161
112	1	1	0	5	2	-0.0143739	-0.0744232	0.00611109
112	1	1	1	4.5	3	-0.10616	0.00617273	0.0398725
112	1	1	0	4	4	-0.0633002	-0.123645	0.0150117
112	1	1	1	4	3	-0.0884257	-0.0837359	0.0139585
112	1	1	1	3.5	4	0.229405	-0.0245694	0.0490766
112	1	1	1	4	3	-0.0991498	-0.0435666	0.0639736
112	1	1	0	4.5	2	0.00247242	-0.025545	0.0084458
112	1	1	1	4.5	2	0.15493	-0.0949022	-0.0368748
112	1	1	1	4.5	2	-0.126167	-0.0531569	0.0172013
112	1	1	1	5	2	-0.228817	-0.108975	0.057422
112	1	1	0	5	1	-0.0618552	-0.00405512	-0.016972
112	1	1	0	4.5	2	-0.0576944	0.0780234	-0.0491613
112	1	1	0	3.5	4	-0.16756	0.106103	0.0463929
112	1	1	1	4	4	-0.0964515	0.0294917	0.0478342
112	1	1	0	5	1	0.0360597	-0.00248303	0.0242332
112	1	1	1	4	3	0.0630573	-0.0410912	0.056921
112	1	1	1	4	4	-0.103109	0.046119	-0.017998
112	1	1	1	3.5	4	0.0724009	-0.0322142	0.0241699
112	1	1	0	3	5	0.150804	-0.0310107	-0.0607469
112	1	1	1	4.5	3	-0.00604545	-0.00321351	0.0674992
112	1	1	1	4.5	2	-0.0963943	-0.0719236	-0.00959464
112	1	1	0	4	4	-0.0988959	-0.00747444	-0.0438753
112	1	1	1	5	2	0.0269801	-0.0608855	0.00421197
112	1	1	0	4.5	2	0.0790149	0.0186348	-0.0198014
112	1	1	1	4.5	2	-0.0275946	-0.0304538	0.0331015
112	1	1	1	5	1	0.0771415	-0.119486	0.0370213
112	1	1	1	5	2	0.0818719	-0.0353309	0.0211493
112	1	1	0	5	1	0.190316	-0.148732	0.0571336
112	1	1	0	5	1	0.0625438	0.00881042	0.0251949
113	1	2	0	3	5	0.183945	-0.0501086	-0.0013494
113	1	2	1	3	5	0.00902111	-0.0300084	-0.0326825
113	1	2	1	3	5	-0.0267141	-0.0174497	-0.0867549
113	1	2	0	3	5	0.0182669	-0.00755813	-0.108185
113	1	2	0	3	5	-0.02225	0.0591449	-0.0955681
113	1	2	1	3	5	-0.0318148	-0.0103758	-0.0134672
113	1	2	0	4	3	-0.0232276	0.0182525	-0.0384074
113	1	2	1	4.5	2	0.0157138	0.0482765	0.0174389
113	1	2	0	3	5	0.0927435	-0.0411116	0.00533552
113	1	2	0	4	3	0.0710906	0.0389929	0.00317637
113	1	2	1	3	5	-0.0771722	-0.0682634	-0.0126022
113	1	2	1	4.5	2	-0.174986	0.0929411	-0.0562676
113	1	2	0	3	5	-0.0914146	0.00671093	-0.00389538
113	1	2	1	3.5	4	0.123232	-0.0140408	-0.0187845
113	1	2	0	3.5	4	0.353469	0.0706443	-0.0222606
113	1	2	0	3	5	-0.0128184	0.0282923	-0.0146743
113	1	2	0	3	5	-0.0497634	0.0183046	-0.0861717
113	1	2	1	4	4	0.0118539	-0.0197738	-0.0223534
113	1	2	1	5	2	0.0388521	0.0121164	0.0199491
113	1	2	0	3.5	4	0.0112623	-0.0495248	-0.0220204
113	1	2	0	4	4	0.124487	-0.00618947	0.0245021
113	1	2	0	5	2	0.0658861	0.0357169	-0.0189966
113	1	2	1	4.5	2	0.0205312	0.0823072	-0.0180939
113	1	2	0	5	2	-0.0272937	0.0173998	0.000273349
113	1	2	0	4.5	3	-0.0917464	0.0987995	-0.0719629
113	1	2	0	4	4	0.180043	0.0800878	0.00692265
113	1	2	0	4	4	0.0384064	-0.00492715	-0.007075
113	1	2	0	4	4	-0.0360168	0.0878254	-0.172576
113	1	2	1	4	3	-0.0163861	-0.0523919	-0.069579
113	1	2	0	4	4	0.0141748	0.0907134	-0.0718396
113	1	2	1	4.5	3	0.154754	0.0560545	0.0109607
113	1	2	1	3.5	4	0.0240048	0.00324228	-0.0520886
113	1	2	0	3.5	4	-0.0317649	0.000581024	0.0522063
113	1	2	0	5	2	0.105427	-0.00436227	-0.0103127
113	1	2	1	4	4	0.247987	0.0368024	-0.0393809
113	1	2	0	3	5	0.0285712	-0.0506867	0.0217946
113	1	2	1	5	1	0.0945506	0.00582851	-0.0517714
113	1	2	1	5	2	0.0804444	-0.0343036	0.0475167
113	1	2	0	3	5	0.0360852	-0.0256233	0.0495845
113	1	2	0	4.5	2	0.0569735	0.0704078	-0.0598268
113	1	2	1	3	5	0.226611	0.0501693	-0.0440534
113	1	2	1	5	1	0.153726	0.0561113	0.0160632
113	1	2	0	5	1	0.0235736	0.0454251	-0.0341651
113	1	2	1	3.5	4	-0.0196106	-0.0236533	-0.0257451
113	1	2	0	4	3	-0.205048	-0.016684	-0.0690105
113	1	2	1	3.5	4	-0.31025	0.0107284	-0.116437
113	1	2	0	4	4	0.148801	-0.00648421	0.0122264
113	1	2	0	4.5	3	0.020169	-0.0233384	-0.0566682
113	1	2	0	3	5	0.103899	0.0661482	-0.0108918
113	1	2	0	4	3	0.0283512	0.0664934	-0.0550079
113	1	2	0	3.5	4	0.0478178	-0.00416845	0.0362725
113	1	2	1	4	4	0.0024215	-0.0981506	0.0448154
113	1	2	1	4.5	2	0.0825322	-0.136127	-0.0116191
113	1	2	1	5	2	-0.0305066	-0.021586	-0.0079666
113	1	2	1	4	3	-0.0362749	0.0103492	0.0262857
113	1	2	1	4	3	-0.0202831	-0.0327694	0.000787644
113	1	2	0	3.5	4	-0.141315	0.0199377	0.00613921
113	1	2	1	5	2	0.134921	-0.0241629	-0.0385146
113	1	2	0	3.5	4	0.203611	-0.0464714	0.00724178
113	1	2	1	3.5	4	-0.121942	0.0695049	-0.0809487
113	1	2	1	3.5	4	0.0686951	0.0150042	-0.0108468
113	1	2	1	4.5	2	-0.0305734	0.0461261	4.22204e-05
113	1	2	1	4	3	0.0984279	-0.026613	0.0230505
113	1	2	1	3.5	4	-0.0846278	0.0559171	-0.00753579
113	1	2	0	4.5	3	-0.0177319	0.00505298	0.019439
113	1	2	1	4.5	2	0.0575238	0.0245111	-0.0823676
113	1	2	0	3.5	4	-0.101777	0.0355558	-0.0299255
113	1	2	0	4	4	-0.000613182	0.0140398	-0.0288023
113	1	2	0	4.5	3	-0.0824984	0.0224907	-0.055178
113	1	2	0	4.5	3	0.181849	-0.0489236	-0.0121012
113	1	2	0	5	2	-0.0586737	-0.00200237	-0.0523732
113	1	2	1	5	1	0.014464	0.0103672	0.063582
113	1	2	0	4	3	0.0708775	-0.0123109	0.0266519
113	1	2	0	5	2	0.117194	-9.32506e-05	-0.0495533
113	1	2	1	4.5	2	0.22187	0.0305073	-0.0128178
113	1	2	1	5	1	0.125355	-0.0262166	0.019878
113	1	2	1	5	2	-0.136646	-0.0530343	-0.0861418
113	1	2	0	5	1	0.140897	-0.0285987	0.023989
113	1	2	1	5	1	0.174196	-0.00175667	-0.0110362
113	1	2	1	4.5	2	0.0225624	0.0990893	-0.025673
113	1	2	1	3.5	4	0.0834194	-0.0291206	0.000206168
113	1	2	1	5	1	0.108531	-0.0491411	0.0294534
113	1	2	0	4.5	3	0.0608213	0.0997694	-0.0272961
113	1	2	0	4.5	2	0.0887572	0.00335049	0.0447067
113	1	2	1	4.5	3	0.0719041	0.0317817	-0.000355821
113	1	2	1	4	3	-0.0754895	0.0165306	-0.0449846
113	1	2	0	4.5	2	0.187996	0.0705067	-0.00983743
113	1	2	1	4.5	2	0.14802	0.0277312	-0.0398086
113	1	2	1	5	1	-0.0699522	-0.0303924	0.0415652
113	1	2	1	5	1	-0.13923	0.0915045	-0.0615381
113	1	2	0	4.5	2	-0.133428	-0.0803332	-0.0180602
114	2	1	1	4	4	-0.126904	-0.0059976	0.00332501
114	2	1	1	4	3	-0.0137813	-0.0873393	0.0135294
114	2	1	0	3	5	0.013609	-0.0388713	-0.0205986
114	2	1	0	3.5	4	-0.0578318	0.0693697	0.0502166
114	2	1	0	3	5	-0.00720648	0.0324071	0.0066647
114	2	1	0	3	5	0.0617858	-0.00555643	0.0123021
114	2	1	1	3	5	-0.0384029	0.0602259	0.0171665
114	2	1	1	3.5	4	0.0524535	-0.110118	0.00908581
114	2	1	0	5	1	0.248191	-0.0712945	-0.0168856
114	2	1	0	3	5	0.0398464	-0.0404933	0.000343695
114	2	1	1	3	5	-0.0815976	-0.0176133	0.0150433
114	2	1	1	3	5	0.0784207	-0.0501636	0.1434
114	2	1	1	4.5	2	-0.0983872	-0.0507347	0.0174311
114	2	1	1	4.5	3	-0.110104	-0.0093149	0.0284673
114	2	1	1	4	4	0.136576	-0.072751	0.0614932
114	2	1	1	4	4	0.0293769	-0.013373	0.0605984
114	2	1	1	5	2	-0.0861943	0.0143804	-0.00185995
114	2	1	1	3	5	0.0894297	-0.044269	0.0788372
114	2	1	0	3.5	4	-0.204209	0.0836102	0.00653244
114	2	1	1	3.5	4	0.10613	0.0462918	0.0415616
114	2	1	0	3	5	-0.170108	0.0215012	0.0457903
114	2	1	0	5	2	-0.0713265	-0.0735771	0.00610097
114	2	1	1	4	3	-0.175232	-0.0671381	0.00572119
114	2	1	0	3	5	-0.157529	0.0588516	-0.0406312
114	2	1	1	5	2	-0.303808	0.0628135	0.0172828
114	2	1	0	3	5	-0.0975224	-0.0201146	0.0162858
114	2	1	0	3	5	0.103266	0.0311715	-0.0313551
114	2	1	0	3.5	4	-0.0671465	0.0632152	-0.00739967
114	2	1	0	3.5	4	-0.230257	0.0446139	0.0126681
114	2	1	0	3	5	0.0913433	-0.0759666	-0.00524233
114	2	1	0	3.5	4	-0.0807694	0.0193619	0.0549644
114	2	1	0	4.5	2	-0.00500233	0.0495774	0.0323065
114	2	1	0	3	5	0.0161574	-0.00680303	-0.00315657
114	2	1	0	4.5	3	-0.0673542	0.0358366	-0.0169477
114	2	1	0	3.5	4	0.0636992	-0.00571407	-0.0668747
114	2	1	0	5	2	-0.000900641	-0.0105139	0.0528865
114	2	1	1	5	2	0.00214805	0.0293805	0.0322679
114	2	1	1	4.5	3	-0.124946	0.0184546	-0.0215519
114	2	1	1	4.5	2	0.019212	-0.0102132	-0.00997284
114	2	1	0	3.5	4	-0.111717	0.00744656	-0.0513302
114	2	1	1	4.5	3	-0.0743427	0.0682608	0.0117326
114	2	1	1	3.5	4	-0.0385801	0.00365718	0.0010035
114	2	1	0	4.5	3	-0.100065	0.0175205	0.0113122
114	2	1	0	3	5	-0.0340742	0.00167186	0.0116238
114	2	1	1	4.5	2	-0.0233895	-0.042085	-0.00781111
114	2	1	1	4	4	-0.0730883	0.0554616	0.00559178
114	2	1	1	4	4	-0.00584049	-0.00343166	0.0324136
114	2	1	1	3.5	4	-0.0423979	0.0934789	0.0271848
114	2	1	0	4	4	-0.0886564	0.0108727	0.0542055
114	2	1	1	5	2	-0.000815544	-0.10534	0.0401532
114	2	1	1	3	5	-0.0876988	0.0181855	0.00483242
114	2	1	0	4	4	-0.0167079	0.0429826	-0.0346963
114	2	1	1	5	1	0.137649	0.0190506	0.0860993
114	2	1	0	3.5	4	0.00356137	-0.0138678	0.034479
114	2	1	1	3	5	-0.153834	-0.0243467	0.0871734
114	2	1	0	3	5	-0.0952543	0.0617514	0.0457239
114	2	1	1	5	2	-0.0299625	-0.0407809	-0.016833
114	2	1	0	4	4	-0.249852	0.0359349	-0.00814421
114	2	1	1	3	5	-0.0225348	0.0201857	-0.0107805
114	2	1	0	3	5	0.0568359	-0.0319165	-0.00610182
114	2	1	0	4.5	3	-0.0123962	-0.0268541	0.0139092
114	2	1	1	3.5	4	-0.182355	0.0788057	-0.0286258
114	2	1	1	4.5	3	-0.0445614	-0.0138642	0.0426611
114	2	1	0	3.5	4	-0.0922817	0.0128617	0.0128066
114	2	1	1	3	5	-0.246329	0.0607036	-0.00606657
114	2	1	0	3.5	4	-0.0936645	-0.00215519	-0.0232047
114	2	1	1	3	5	-0.0780441	0.056521	-0.0154238
114	2	1	1	4.5	2	-0.0966227	0.00436825	0.0232574
114	2	1	1	5	2	-0.131923	0.00531118	-0.0216253
114	2	1	1	3.5	4	-0.025888	0.0352174	0.0225011
114	2	1	0	4.5	2	-0.180276	-0.0300556	-0.00260266
114	2	1	1	5	2	-0.0432908	0.0711524	0.0512826
114	2	1	0	4.5	2	-0.0591767	0.0726846	0.00154022
114	2	1	0	4	3	-0.131738	-0.0728092	-0.0321042
114	2	1	1	4	3	-0.0117931	-0.0709248	0.0700243
114	2	1	0	5	1	-0.0924345	0.140895	-0.0185724
114	2	1	0	4	3	-0.0194977	0.00505839	-0.0241101
114	2	1	0	5	2	0.0560614	-0.0484266	0.0296202
114	2	1	0	3	5	0.0317731	-0.0482834	0.0771255
114	2	1	0	5	2	-0.010556	0.0324506	-0.00624906
114	2	1	1	4	4	0.0289125	0.0810618	0.0500212
114	2	1	1	4.5	2	-0.121395	-0.0153349	-0.0462874
114	2	1	1	3.5	4	-0.10135	0.0107902	0.0903098
114	2	1	1	4	4	-0.156291	0.10536	-0.00618693
114	2	1	1	3	5	-0.1474	-0.00510097	-0.00668184
114	2	1	0	4.5	2	-0.135414	-0.00858895	0.0137952
114	2	1	0	4.5	2	-0.177195	-0.0520448	-0.0418897
114	2	1	0	4	4	0.0628273	0.0194065	0.0859324
114	2	1	0	4.5	2	0.124399	-0.0615398	0.0221858
114	2	1	1	3.5	4	-0.17908	0.0930282	-0.0770042
114	2	1	1	4.5	2	0.0739943	-0.10416	0.00573642
114	2	1	1	5	2	0.0873429	0.0638868	-0.00914697
114	2	1	1	4	3	0.00791495	-0.0744	0.0558949
114	2	1	0	3.5	4	-0.0284484	0.0875913	0.00478961
114	2	1	1	4.5	3	-0.0729236	0.0465702	0.0492987
114	2	1	1	4	4	-0.117587	0.0771137	0.0255913
114	2	1	1	3.5	4	0.0360419	0.060032	0.0334633
114	2	1	1	4.5	2	-0.23202	-0.0580343	0.0622578
114	2	1	1	3.5	4	-0.0638005	0.0275199	0.0104021
114	2	1	1	4.5	2	-0.0475971	0.0419449	0.0272144
114	2	1	1	5	2	-0.20263	0.0389766	0.0214317
114	2	1	1	4	4	-0.099738	-0.0567036	0.0211914
114	2	1	0	3.5	4	0.0909417	0.0194404	-0.00120872
114	2	1	0	3.5	4	-0.075015	-0.0215573	-0.0237187
114	2	1	0	4.5	2	0.0647107	0.126401	-0.0101616
114	2	1	0	4	3	-0.267069	0.0678378	0.0144637
114	2	1	0	3	5	0.00197341	0.0484141	0.0162057
114	2	1	0	5	1	0.00529512	0.0540385	0.0228642
114	2	1	0	5	1	-0.0147393	-0.113639	0.0303416
114	2	1	1	4	3	-0.0920158	-0.0649914	-0.0190049
114	2	1	1	4	3	0.037968	0.0219553	-0.00134009
114	2	1	0	4.5	2	-0.0627551	0.0592913	0.00185549
114	2	1	0	5	1	0.107311	0.0452268	0.0146746
114	2	1	1	4.5	2	-0.137559	0.021139	-0.0563763
114	2	1	1	5	2	-0.129977	0.0094977	-0.00828974
114	2	1	1	5	2	-0.34068	0.116678	-0.01644
114	2	1	0	5	1	-0.100407	-0.00858994	-0.024704
114	2	1	0	3	5	0.107446	0.0964843	0.0220003
114	2	1	1	4	4	0.0552534	0.0421493	0.023807
114	2	1	0	5	1	-0.0963459	-0.0164711	-0.0243346
114	2	1	1	3	5	-0.0943146	0.143721	0.0144767
114	2	1	1	5	1	-0.00752267	0.0142166	-0.018807
114	2	1	1	4	3	-0.126885	0.062832	0.00367893
114	2	1	0	4	3	-0.106531	0.0311794	-0.0449373
114	2	1	1	5	1	0.0331737	0.0181452	0.0359217
114	2	1	0	4	3	0.16185	-0.0184135	0.0209618
114	2	1	0	5	1	-0.187644	0.019576	0.0672353
115	2	2	1	3	5	0.059282	-0.0401869	-0.0212719
115	2	2	0	3.5	4	0.0726118	-0.0207314	-0.0176897
115	2	2	1	3	5	-0.0554724	0.0108106	-0.0101181
115	2	2	0	5	2	0.114747	0.00872788	-0.041969
115	2	2	0	5	1	0.0564491	-0.116129	-0.0410136
115	2	2	0	3	5	0.175649	-0.0451381	-0.0679863
115	2	2	0	5	1	-0.0193727	0.0185989	-0.0189423
115	2	2	0	3.5	4	0.201218	0.0144187	-0.0278094
115	2	2	0	4	3	-0.118831	-0.0412377	-0.0217971
115	2	2	0	5	1	0.159934	-0.0389121	-0.0307818
115	2	2	0	4	4	0.15912	-0.0438727	-0.0638859
115	2	2	1	4	3	-0.0182388	0.00489244	-0.0206374
115	2	2	0	5	1	-0.159616	-0.0572497	-0.0125869
115	2	2	0	3	5	0.133499	0.00854854	-0.0234386
115	2	2	0	5	1	0.098708	-0.00633781	-0.0244184
115	2	2	1	4	3	0.0506304	-0.00622986	-0.0206194
115	2	2	0	5	1	0.134761	-0.0469283	-0.0332142
115	2	2	0	4	3	-0.0560863	-0.0731462	-0.0495901
115	2	2	0	4	3	0.0344053	9.86033e-05	-0.0491175
115	2	2	0	3.5	4	0.230981	-0.0710566	-0.0390403
115	2	2	0	3.5	4	0.171027	-0.0367953	-0.0332216
115	2	2	0	3	5	0.10926	-0.0631453	-0.0562927
115	2	2	0	5	1	-0.00397204	-0.0391405	-0.0169422
115	2	2	0	3.5	4	-0.116947	-0.0603669	-0.0861027
115	2	2	0	4	4	0.195011	-0.0998845	-0.038533
115	2	2	0	3.5	4	0.172954	-0.0359337	0.00049827
115	2	2	0	4	3	0.115356	0.0364618	-0.0235786
115	2	2	0	5	2	0.266393	-0.0974947	-0.0525343
115	2	2	1	4.5	2	0.184668	-0.105466	-0.0148217
115	2	2	0	3.5	4	0.02884	-0.124175	-0.0360084
115	2	2	1	4.5	3	-0.0337561	-0.0960568	0.00151934
115	2	2	0	3.5	4	0.082101	-0.05316	-0.0366169
115	2	2	0	4	4	0.109177	-0.0874319	0.0616911
115	2	2	0	5	2	0.0198952	-0.132883	-0.0513369
115	2	2	0	4.5	2	0.117139	-0.066509	0.00218744
115	2	2	0	4.5	3	0.0591345	-0.0851466	-0.0211841
115	2	2	0	4	3	-0.0192232	-0.0922736	-0.0196102
115	2	2	1	3.5	4	0.0316314	-0.0532489	-0.00303157
115	2	2	1	4	4	0.0378834	-0.106145	-0.0266756
115	2	2	0	4.5	3	0.109525	-0.0663061	-0.0483838
115	2	2	0	5	1	-0.237136	-0.0715894	0.0186084
115	2	2	1	4	3	-0.0544842	-0.0646147	-0.0619031
115	2	2	0	3.5	4	0.0657486	-0.0422897	-0.0405564
115	2	2	0	5	2	0.184471	-0.100934	-0.0412173
115	2	2	0	4.5	2	0.0590758	-0.095635	-0.0480192
115	2	2	0	4	4	0.132958	-0.112682	-0.0355695
115	2	2	0	3	5	0.229692	-0.107453	-0.0638802
115	2	2	1	4.5	3	0.094698	-0.0402501	-0.0315743
115	2	2	0	5	2	0.071326	-0.0956596	-0.0124799
115	2	2	0	5	2	-0.0389892	-0.0249861	-0.000446416
115	2	2	0	4.5	2	0.0224569	-0.0985496	-0.0693073
115	2	2	0	4.5	2	-0.0684955	-0.0468735	-0.0236032
115	2	2	0	5	1	0.101972	-0.0980784	0.012876
115	2	2	1	4	4	0.16508	-0.0257553	-0.0492229
115	2	2	1	4.5	2	0.185191	-0.0123901	-0.0651262
115	2	2	0	4.5	3	0.110378	-0.0329597	-0.037058
115	2	2	1	3.5	4	0.0368167	-0.117732	0.00394039
115	2	2	0	4.5	2	0.210472	-0.157984	-0.0512809
115	2	2	1	4.5	2	0.0260538	-0.0811808	-0.0140814
115	2	2	0	5	2	0.0250051	-0.0833212	-0.0185853
116	2	2	1	4.5	2	0.0611387	0.0294323	-0.0402547
116	2	2	1	3	5	0.0167671	0.028113	0.00372369
116	2	2	1	5	2	0.0203042	-0.000768513	-0.0109832
116	2	2	1	3	5	0.00201994	0.0185485	0.0231
116	2	2	1	3.5	4	0.035685	0.0195305	-0.00435945
116	2	2	1	3.5	4	-0.207203	-0.0454306	0.0094092
116	2	2	0	3	5	0.0742341	-0.00736141	-0.00318145
116	2	2	0	3	5	-0.157758	0.0508223	0.00973269
116	2	2	0	3	5	0.10726	-0.0151258	0.0147829
116	2	2	1	3.5	4	0.148364	-0.0679788	-0.00512943
116	2	2	0	4.5	3	-0.0859404	-0.0246442	0.0148109
116	2	2	1	3.5	4	0.0241507	-0.0119576	0.0425519
116	2	2	1	3.5	4	-0.00578548	-0.058648	-0.0221362
116	2	2	0	4.5	3	0.0712661	-0.000139614	0.0344666
116	2	2	1	3	5	-0.0731782	-0.0256564	0.016878
116	2	2	1	3.5	4	-0.129996	-0.0649419	0.00690012
116	2	2	0	4	3	0.0875282	-0.0325628	-0.000170982
116	2	2	1	5	2	0.0352395	0.0455279	0.0283662
116	2	2	0	3	5	-0.0678625	0.0138541	0.00186317
116	2	2	1	5	1	0.0366643	-0.0933028	0.0264138
116	2	2	1	4	3	-0.0745711	-0.0845827	0.0460579
116	2	2	1	4.5	2	-0.232606	-0.0980012	-0.00635277
116	2	2	0	5	1	-0.0109676	-0.00713325	-0.0104475
116	2	2	1	4.5	3	0.0278789	-0.0904821	0.0182068
116	2	2	0	3.5	4	-0.00602104	-0.107168	0.0675896
116	2	2	1	4.5	2	-0.0869305	-0.0368019	0.0262326
116	2	2	1	3	5	-0.138785	-0.0234743	-0.0260491
116	2	2	1	4.5	2	-0.120032	-0.0470781	0.0244216
116	2	2	1	3.5	4	-0.112606	-0.0693984	0.00906494
116	2	2	1	4	3	0.10625	-0.0838747	0.0642514
116	2	2	1	5	2	-0.0694061	-0.0678277	0.0273726
116	2	2	0	4.5	2	-0.0470774	0.046078	0.0362918
116	2	2	1	5	1	-0.165576	-0.0597136	0.0397955
116	2	2	1	4.5	2	-0.0411815	-0.00665145	0.0567971
116	2	2	1	4	3	0.0757116	-0.0551969	-0.00170268
116	2	2	0	3.5	4	-0.142905	-0.0769993	-0.00999657
116	2	2	0	3	5	-0.0941277	-0.0203303	0.0272429
116	2	2	1	4	3	-0.000140204	-0.0686893	0.0301037
116	2	2	1	4.5	3	-0.060364	-0.0324557	0.0238085
116	2	2	0	3	5	0.00506946	-0.0222671	0.0189628
116	2	2	1	4	3	-0.0513858	-0.0142598	0.00421924
116	2	2	0	3	5	0.0945605	-0.101258	0.0068606
116	2	2	0	3.5	4	0.0370969	0.0200595	0.00809255
116	2	2	0	3	5	0.0534349	0.0100133	0.0467582
116	2	2	0	4.5	3	0.00798086	-0.0354573	-0.00581957
116	2	2	0	5	2	0.00285866	0.02083	0.00192858
116	2	2	1	4.5	3	-0.0413675	-0.0234428	0.00164315
116	2	2	1	5	2	-0.142399	-0.0422165	-0.0175952
116	2	2	1	4	4	-0.0878288	-0.0165812	0.0495535
116	2	2	0	3	5	-0.0618073	0.025542	-0.0194071
116	2	2	0	3	5	0.0455114	-0.0827496	-0.0148459
116	2	2	1	4	3	-0.108614	-0.073066	-0.0368118
116	2	2	0	5	2	0.0229323	-0.0255907	-0.0203879
116	2	2	1	4.5	2	0.0121323	-0.107578	0.024335
116	2	2	1	5	2	0.140252	-0.0576335	0.000752896
116	2	2	1	4.5	2	-0.24721	-0.120827	0.0244978
116	2	2	0	5	2	-0.0540626	-0.0792405	-0.0623152
116	2	2	0	3	5	-0.0822866	-0.037695	-0.0204385
116	2	2	1	3.5	4	-0.0311875	-0.0103528	0.0394706
116	2	2	0	4	3	0.081559	-0.0846094	0.0426827
116	2	2	1	3.5	4	0.0654321	0.0190281	0.0080802
116	2	2	1	5	1	-0.195505	-0.103065	-0.0125007
116	2	2	0	4.5	3	0.0865152	-0.0398645	0.0547673
116	2	2	0	3.5	4	-0.0782857	0.0264536	0.0269188
116	2	2	0	4.5	3	0.0163608	-0.0403564	-0.0154859
116	2	2	0	4	4	-0.158821	-0.0692999	0.0195965
116	2	2	0	4	4	0.0108675	0.000674535	-0.0128578
116	2	2	0	4.5	2	0.112433	-0.0431792	0.0512256
116	2	2	0	5	2	0.047804	0.0312944	-0.0210775
116	2	2	0	3.5	4	0.0748699	-0.113935	0.0100328
116	2	2	1	4.5	2	-0.180826	-0.0277654	0.0462171
116	2	2	0	3.5	4	-0.256028	-0.0946999	0.00991586
116	2	2	0	3.5	4	-0.0179077	-0.127875	0.049903
116	2	2	0	4.5	2	-0.00376124	-0.0253429	-0.0100132
116	2	2	0	4.5	3	-0.283363	0.0126856	0.0263098
116	2	2	0	3	5	-0.06532	-0.121518	0.0164696
116	2	2	0	4	4	-0.240116	-0.097893	-0.0050193
116	2	2	1	4	3	-0.0626602	-0.0810592	0.0161196
116	2	2	0	3	5	-0.259905	-0.15479	0.0477854
116	2	2	0	4	3	-0.0148816	-0.0673098	-0.044251
116	2	2	0	4	4	-0.102754	-0.0139996	-0.0365727
116	2	2	0	4	4	-0.17601	-0.0799708	0.037395
116	2	2	0	5	2	0.00714644	-0.125286	-0.000101561
116	2	2	0	3.5	4	0.091707	-0.125807	0.0666373
116	2	2	0	3.5	4	-0.0827065	0.0397894	0.0500823
116	2	2	0	4	4	0.0894949	-0.0932156	0.0742887
116	2	2	0	4	4	-0.0874534	-0.0471762	0.0462728
116	2	2	0	5	1	-0.0413094	-0.00698761	0.0384659
116	2	2	0	5	1	-0.132905	-0.0929628	0.0127065
116	2	2	0	4.5	2	-0.107974	-0.0688527	0.0490418
116	2	2	0	5	2	-0.128977	-0.081612	0.0850473
116	2	2	0	4.5	2	-0.0552239	-0.0356817	0.0163587
116	2	2	0	4.5	2	-0.125181	-0.10362	0.0105815
116	2	2	1	5	2	-0.14794	-0.150886	0.0173801
116	2	2	0	4.5	3	-0.164152	-0.105696	0.0112723
120	1	2	0	4.5	3	-0.332296	0.0727329	0.0645743
120	1	2	0	3	5	-0.0809485	0.147334	-0.0907426
120	1	2	1	5	2	-0.119955	0.0458952	0.0621336
120	1	2	1	3.5	4	0.0765061	-0.00802981	-0.0845225
120	1	2	0	4	4	-0.0572777	0.0362293	0.0466797
120	1	2	1	3.5	4	0.00958487	-0.0592927	0.0694496
120	1	2	0	4	3	-0.0607889	-0.0926376	-0.054653
120	1	2	1	5	1	0.17635	0.0031732	-0.0223713
120	1	2	0	5	1	0.0161153	-0.00736783	-0.0512365
120	1	2	0	3.5	4	-0.258573	0.123543	0.0224805
120	1	2	0	4.5	3	0.0573912	-0.0468517	0.0230689
120	1	2	0	5	1	-0.0612559	0.0697494	0.0109743
120	1	2	0	3.5	4	-0.0494462	0.0216318	0.0262453
120	1	2	0	5	1	-0.226338	0.0767296	0.0905995
120	1	2	0	4	3	0.262429	0.0817193	0.0643593
120	1	2	1	3.5	4	-0.247426	0.0461854	0.0275355
120	1	2	0	3	5	-0.116049	-0.0294544	-0.070052
120	1	2	1	5	1	-0.0536353	-0.0510262	-0.0608216
120	1	2	1	4.5	3	-0.0459689	0.0684376	-0.0893278
120	1	2	0	5	1	-0.00565447	-0.0218275	-0.0104118
120	1	2	1	5	1	-0.409255	0.105024	0.0363346
120	1	2	1	4.5	2	-0.136578	0.113886	-0.0115097
120	1	2	0	4.5	2	0.314203	-0.037372	-0.097703
120	1	2	0	4	3	-0.0355742	-0.0294028	-0.0416613
120	1	2	1	3.5	4	-0.0096927	0.0538078	-0.00636593
120	1	2	1	5	2	-0.400118	0.0145053	0.037455
120	1	2	1	4.5	3	-0.393615	0.0739697	0.0373406
120	1	2	0	5	1	-0.0984867	-0.0585453	0.0496561
120	1	2	1	4	3	-0.0321024	0.10292	-0.0373447
120	1	2	0	3.5	4	0.078843	-0.0513055	-0.071366
120	1	2	0	4	4	-0.27549	0.0753297	0.0520086
120	1	2	0	3.5	4	-0.383373	0.0254625	0.11878
120	1	2	1	5	2	0.0895133	0.0688222	-0.0327162
120	1	2	1	4	3	-0.0421272	0.0591782	0.0358695
120	1	2	0	5	1	0.162407	-0.131274	-0.00387265
120	1	2	0	4.5	2	0.0142023	0.00676018	0.00530483
120	1	2	1	3	5	-0.39616	-0.0841189	0.0217546
120	1	2	0	5	2	0.0536689	0.0544811	0.0265468
120	1	2	1	4	3	-0.0160288	0.0588462	0.0123716
120	1	2	0	4.5	2	-0.109635	-0.0477743	0.0100297
120	1	2	1	5	1	-0.150485	0.113366	-0.0725041
120	1	2	1	4	4	0.019836	0.202383	-0.0667488
120	1	2	1	4	3	-0.124457	-0.056175	-0.0234928
120	1	2	1	4	3	-0.102734	0.0798409	0.00754761
120	1	2	0	5	2	-0.391886	0.0678051	-0.0121391
120	1	2	0	5	2	-0.00435587	-0.0543442	-0.0235986
120	1	2	1	4	3	-0.131229	0.0700286	0.000638039
120	1	2	0	3.5	4	-0.30878	0.0879833	0.0500309
120	1	2	0	4.5	3	-0.147662	0.0337006	0.058137
120	1	2	1	3.5	4	0.170159	-0.0157682	0.0545306
120	1	2	1	4	3	-0.140449	0.0354158	-0.00509164
120	1	2	1	4	3	0.0319663	-0.141308	-0.0501893
120	1	2	1	4.5	3	-0.252533	-0.0160549	-0.0517254
120	1	2	1	4	3	-0.0793981	0.0362694	-0.037989
120	1	2	1	5	1	0.265133	0.123135	0.00177994
120	1	2	0	5	1	-0.133391	0.0662645	0.0323972
120	1	2	0	4	4	-0.102765	0.0519067	0.0111247
120	1	2	1	4	4	-0.316576	0.0271719	0.0459644
120	1	2	1	4.5	3	-0.321493	-0.0187588	0.0301252
120	1	2	1	5	2	0.0297582	-0.0328974	0.0159957
120	1	2	0	4.5	3	-0.0332208	0.0265283	0.0708454
120	1	2	0	5	1	0.127042	-0.0649938	-0.0777718
120	1	2	0	3.5	4	-0.108645	-0.0488868	0.0430711
120	1	2	0	4	3	0.0693485	0.0163594	0.0389824
120	1	2	1	4	3	-0.077224	0.0145232	-0.000638242
120	1	2	0	5	2	-0.108427	0.0252794	0.0172254
120	1	2	0	4.5	2	0.0646986	-0.0251653	-0.0174841
120	1	2	1	4	3	-0.341937	0.0464937	0.0396566
120	1	2	1	3	5	0.0457778	0.102471	-0.00674879
120	1	2	1	5	2	-0.115488	0.0948148	0.0215963
121	3	1	0	3.5	4	0.0781256	0.00520308	0.068142
121	3	1	0	4.5	3	-0.146318	0.0491578	0.0325039
121	3	1	0	3	5	-0.0333785	0.0357319	-0.0155906
121	3	1	1	5	2	-0.0462611	-0.00730486	-0.0541712
121	3	1	0	4	4	0.0456949	-0.000660753	-0.00361033
121	3	1	1	3.5	4	-0.182238	-0.0376538	0.0574265
121	3	1	1	3	5	0.102078	-0.0597313	0.0613297
121	3	1	0	3.5	4	0.11987	0.019852	-0.0335603
121	3	1	1	3	5	-0.100129	0.139561	-0.0558298
121	3	1	0	3	5	-0.12083	0.100867	-0.0382129
121	3	1	1	4	3	-0.186368	0.0242086	-0.018641
121	3	1	1	3.5	4	-0.205452	0.105486	0.0315813
121	3	1	1	3	5	0.138903	0.0143583	-0.0799708
121	3	1	0	3	5	0.189955	0.0400459	0.0700283
121	3	1	1	3	5	0.247873	0.0733049	-0.0121375
121	3	1	0	3.5	4	-0.194739	0.0812061	0.0293679
121	3	1	1	3	5	-0.0436864	0.0805772	-0.0363076
121	3	1	1	4.5	3	-0.243918	0.0621869	0.062499
121	3	1	1	4	4	0.251153	0.00138101	0.0610003
121	3	1	0	3.5	4	0.199967	-0.0258428	0.0781464
121	3	1	1	5	2	-0.129919	0.0746272	0.0420225
121	3	1	0	4	4	-0.0264386	0.0547797	0.0451348
121	3	1	1	3.5	4	0.0712679	0.0374867	0.0373715
121	3	1	1	3	5	-0.0767317	0.0124508	0.00970864
121	3	1	1	3.5	4	-0.146869	0.045809	0.0517865
121	3	1	0	5	2	-0.0675572	-0.0178057	-0.0095012
121	3	1	1	4	3	-0.0872484	0.00496624	0.0124466
121	3	1	0	3	5	-0.108192	0.0173554	-0.0448784
121	3	1	1	5	1	-0.0539585	0.0390568	0.0154125
121	3	1	0	4.5	3	0.0147052	0.00924968	0.0451419
121	3	1	1	4	3	-0.130545	0.100685	0.00917274
121	3	1	1	4	3	-0.00762631	0.0742294	0.0390257
121	3	1	1	3.5	4	-0.0631376	0.118772	0.0180965
121	3	1	0	4.5	2	-0.0794637	0.0301375	-0.0364469
121	3	1	0	4	4	-0.118286	0.0859911	-0.0267601
121	3	1	0	3.5	4	-0.0737419	0.124202	0.0234054
121	3	1	0	4.5	2	-0.204915	0.0944114	-0.00640611
121	3	1	0	5	2	-0.0596242	0.0989554	-0.0173264
121	3	1	0	4	3	0.0706758	0.0348158	0.0908935
121	3	1	1	5	2	-0.200286	0.0399807	0.0938827
121	3	1	1	4	3	-0.132291	-0.00551681	-0.00437808
121	3	1	1	4	4	0.305559	0.064249	0.0306968
121	3	1	1	4	4	-0.0300925	0.0332866	0.0111898
121	3	1	0	4.5	3	-0.110458	0.123213	-0.0355997
121	3	1	0	3.5	4	-0.0190061	0.0840954	0.0243033
121	3	1	1	5	1	0.057974	0.0429808	-0.025407
121	3	1	1	4	3	0.233804	0.0305652	0.0337721
121	3	1	1	3	5	-0.0977633	0.0528604	-0.023019
121	3	1	1	3.5	4	-0.20119	0.0424795	-0.0202875
121	3	1	0	3.5	4	-0.039909	0.0740637	-0.0412046
121	3	1	0	3.5	4	-0.202753	0.0957807	-0.160809
121	3	1	0	3.5	4	0.120679	0.0646957	-0.0296068
121	3	1	1	5	2	-0.267514	0.0536075	0.107128
121	3	1	1	3.5	4	0.0400992	0.0488672	-0.0327897
121	3	1	0	4	4	-0.179732	0.00940392	-0.00573453
121	3	1	0	5	2	-0.0863936	0.0418761	0.0195162
121	3	1	1	4	4	-0.0810357	0.00920686	0.0783124
121	3	1	0	4	3	-0.0279508	0.0634046	0.0843708
121	3	1	0	3.5	4	0.116164	-0.0166222	0.0766911
121	3	1	0	4.5	3	0.411013	-0.0195555	0.0636872
121	3	1	0	4	3	-0.154214	0.00899015	0.0434556
121	3	1	1	3	5	0.072509	0.0387673	0.0316358
121	3	1	0	3	5	-0.141681	0.0649071	-0.0178239
121	3	1	1	4.5	2	-0.10651	-0.0276533	0.0465264
121	3	1	0	3.5	4	0.19528	0.0536947	0.0372045
121	3	1	1	4	3	-0.0378365	-0.0566223	0.0257927
121	3	1	0	4.5	2	0.0769706	-0.0446292	-0.0383987
121	3	1	1	5	1	-0.0401995	0.0983585	0.00761708
121	3	1	0	5	2	-0.183524	0.165469	0.0563533
121	3	1	1	5	2	-0.0349639	-0.0197852	-0.0430168
121	3	1	1	3.5	4	-0.288958	0.0576486	0.0875207
121	3	1	0	4	3	-0.0569707	-0.00699213	0.0446462
121	3	1	1	4.5	2	-0.255443	0.143777	-0.18138
121	3	1	1	3.5	4	0.01061	-0.0120882	-0.0162882
121	3	1	0	5	2	-0.0874646	0.0691339	-0.0366569
121	3	1	0	4.5	2	0.0196689	-0.00677004	0.0416023
121	3	1	0	4.5	2	0.0191401	0.0230142	-0.0287143
121	3	1	0	4.5	2	0.0200233	-0.0294296	0.0112602
121	3	1	1	4.5	3	-0.134458	0.0573483	-0.0375374
121	3	1	1	4.5	2	-0.242595	0.0880592	0.0798312
121	3	1	0	3.5	4	0.0738407	-0.0316609	0.0144187
121	3	1	1	5	1	-0.177453	0.106626	-0.00631155
121	3	1	0	4.5	2	-0.125415	0.0300166	-0.0688677
121	3	1	1	4	4	-0.209481	0.0865174	-0.0389357
121	3	1	0	5	2	-0.064751	0.16721	-0.0629291
121	3	1	0	3	5	0.134707	0.033589	0.00867843
121	3	1	1	5	1	-0.154805	0.0332671	0.0246088
121	3	1	0	5	1	0.00451558	0.0310569	-0.0299078
121	3	1	0	4.5	3	0.113182	-0.00586482	-0.0393461
121	3	1	1	4	4	0.0775217	0.088164	0.0527063
121	3	1	0	4.5	3	-0.23728	0.108341	0.00839157
121	3	1	0	5	2	0.136641	-0.0489648	0.0472828
121	3	1	0	5	2	0.0052393	0.0335439	-0.0755365
121	3	1	0	5	2	-0.0429693	0.0336235	-0.0803152
121	3	1	1	5	2	-0.0798779	0.0628022	0.0826209
121	3	1	1	4.5	2	0.172098	-0.00942554	0.0500802
121	3	1	0	4.5	3	0.23676	0.0982093	0.0857007
121	3	1	1	4	3	-0.000731079	0.0461795	-0.0242664
121	3	1	0	4.5	2	0.0267795	-0.0133908	-0.0050057
121	3	1	1	5	2	0.132364	0.0642022	0.0704159
121	3	1	0	4.5	3	-0.156017	0.0360012	-0.0957345
121	3	1	1	5	2	-0.087791	0.0806505	-0.0707318
121	3	1	1	5	1	-0.122306	0.0138271	-0.00964938
121	3	1	0	4.5	2	-0.0192518	-0.0245941	0.017681
121	3	1	0	4.5	2	-0.0834391	-0.0210432	0.0209863
121	3	1	0	4.5	2	0.0558365	0.0911786	0.060696
121	3	1	1	3	5	-0.050884	0.0106252	0.00175381
121	3	1	1	4.5	3	-0.139485	0.0912449	0.0548037
121	3	1	0	5	1	0.264415	0.102689	-0.0472618
121	3	1	0	3.5	4	-0.0322317	0.00145746	0.067514
121	3	1	1	5	2	-0.0704933	0.120416	-0.0433836
121	3	1	0	4	3	0.27837	0.0635002	0.0348337
121	3	1	1	4.5	2	-0.128922	0.0662596	0.070401
121	3	1	1	5	1	-0.114015	0.0632047	0.0328115
121	3	1	0	4	3	0.120296	0.0321409	-0.0338899
121	3	1	0	5	1	0.0173704	-0.0234505	0.0613805
121	3	1	0	4.5	3	0.0837108	0.0689486	-0.0122304
121	3	1	1	4	3	0.227506	0.103349	0.000549432
121	3	1	0	5	2	-0.013102	0.06258	0.0170771
121	3	1	1	4	3	-0.0646304	0.0276632	-0.111225
121	3	1	1	4.5	2	0.104655	0.0207999	0.0501629
121	3	1	1	5	1	-0.218685	-0.0885033	-0.121726
122	2	2	1	4	3	0.123392	0.0611469	-0.0539389
122	2	2	1	3	5	0.176644	0.0594974	-0.0154744
122	2	2	0	4.5	3	0.0577084	0.0622214	-0.0746508
122	2	2	0	4.5	2	0.138213	0.0293145	-0.0179329
122	2	2	0	3	5	0.326381	-0.0251989	-0.0776245
122	2	2	0	3	5	0.127264	-0.0830554	0.0122681
122	2	2	1	4.5	2	0.0972753	-0.129879	-0.0415454
122	2	2	0	4.5	3	0.0795643	-0.0756154	-0.0447684
122	2	2	0	3.5	4	0.194713	0.0179559	0.013384
122	2	2	1	3	5	0.134617	-0.046501	0.0336984
122	2	2	1	3.5	4	-0.00484593	-0.0497765	-0.00639404
122	2	2	1	4	4	0.144755	0.0131396	-0.0587555
122	2	2	0	4.5	3	-0.0229434	0.0901898	0.0499913
122	2	2	0	4.5	3	0.111507	-0.0073655	0.0783491
122	2	2	1	4.5	2	0.180155	0.0441888	-0.0167703
122	2	2	1	4	3	0.0554426	-0.0419386	-0.0278072
122	2	2	0	4	4	0.0538488	0.0130378	-0.0126601
122	2	2	0	4.5	2	0.112941	0.00453743	-0.0297639
122	2	2	0	4	4	0.0369887	-0.0517611	0.0378763
122	2	2	0	3	5	0.0277647	0.0681874	-0.0442119
122	2	2	1	3	5	0.235384	-0.0537363	-0.0117558
122	2	2	1	5	1	0.0377395	0.0533227	-0.0203484
122	2	2	0	3.5	4	0.137828	0.0769307	-0.0516933
122	2	2	0	3	5	0.181476	-0.0338892	0.0385615
122	2	2	1	4	4	0.0567806	0.0630376	-0.0707796
122	2	2	0	3.5	4	-0.00647498	0.0474991	-0.0413599
122	2	2	0	4.5	2	0.122805	-0.119924	-0.0282885
122	2	2	0	3	5	-0.122691	-0.073183	-0.0396111
122	2	2	1	3	5	-0.201082	0.00323003	-0.0773117
122	2	2	0	3	5	0.163289	-0.0733887	-0.0246219
122	2	2	1	4.5	3	0.128117	-0.0305707	-0.00498722
122	2	2	1	4.5	3	0.0814907	0.0331429	-0.00440757
122	2	2	1	5	2	-0.0422403	0.063708	-0.0195644
122	2	2	1	3	5	-0.0538971	0.00104032	-0.0162755
122	2	2	1	3	5	0.0823439	-0.0312566	0.00920349
122	2	2	0	3	5	-0.130156	-0.018148	-0.0140361
122	2	2	1	3	5	0.173521	0.013583	0.0304192
122	2	2	1	4	3	-0.115315	-0.0486394	-0.0394999
122	2	2	1	4	3	-0.123512	0.0083895	-0.073351
122	2	2	0	4.5	3	0.0299755	0.012625	0.0201047
122	2	2	0	5	1	0.0022942	0.0203879	-0.108968
122	2	2	0	3	5	0.0563951	0.00407893	0.0524744
122	2	2	0	5	1	0.0669135	-0.0482249	0.0264626
122	2	2	0	3	5	0.0608632	-0.0414721	-0.0364456
122	2	2	1	5	1	-0.0123858	0.0340003	0.0612539
122	2	2	1	3.5	4	0.115901	-0.0432236	-0.0258828
122	2	2	0	3	5	-0.104353	-0.136489	-0.00747916
122	2	2	1	3.5	4	-0.0478032	0.0287265	-0.0962695
122	2	2	1	5	1	0.103941	0.0398731	0.00116916
122	2	2	1	4	3	-0.00636558	0.0504012	-0.0610893
122	2	2	0	5	1	0.211521	-0.0842615	0.0277179
122	2	2	1	4	4	0.031516	0.0721133	-0.00385287
122	2	2	1	4.5	2	0.107322	0.0442783	-0.0292045
122	2	2	1	5	1	0.211057	-0.143675	0.0131801
122	2	2	1	3	5	0.269784	-0.119254	0.138657
122	2	2	0	5	2	0.19118	-0.0342063	0.0252664
122	2	2	0	3.5	4	0.11332	-0.0207197	-0.0944664
122	2	2	1	3.5	4	0.0990889	0.00602654	-0.00826633
122	2	2	1	5	1	-0.124363	-0.0208941	-0.00621217
122	2	2	0	4	3	0.224305	-0.0900067	0.0465288
122	2	2	1	4	3	0.0990202	-0.0751735	-0.0295419
122	2	2	0	3.5	4	-0.0874586	-0.0966913	-0.0494215
122	2	2	1	4	3	0.105802	-0.0427736	0.0281107
122	2	2	0	4	4	-0.0546713	-0.0871282	0.00171312
122	2	2	0	3.5	4	0.161681	-0.00906635	-0.0105648
122	2	2	1	4	3	-0.0712417	-0.000393081	-0.0674138
122	2	2	0	3.5	4	0.06245	-0.0769391	0.0634271
122	2	2	1	4.5	3	0.0520784	-0.0518597	0.0661563
122	2	2	1	3	5	-0.146249	-0.017017	-0.125182
122	2	2	1	4.5	3	0.0331587	-0.0550127	0.0167729
122	2	2	0	3	5	-0.0569706	-0.0202379	0.00306764
122	2	2	1	5	1	0.153031	-0.0547066	-0.00498237
122	2	2	1	4	3	0.0973984	-0.049725	0.0514972
122	2	2	1	4.5	2	0.0625326	-0.0107316	0.0350293
122	2	2	1	4	3	0.0238186	-0.0488741	0.021004
122	2	2	1	5	1	0.0309805	-0.0498493	-0.0321801
122	2	2	1	3.5	4	-0.0141436	0.0211626	-0.0438438
122	2	2	0	5	1	0.163509	-0.0630782	0.0262935
122	2	2	0	5	1	0.0655073	-0.0494323	-0.0142677
122	2	2	1	3.5	4	-0.0294974	-0.0253194	-0.0172369
122	2	2	0	4	4	-0.153342	0.0495728	-0.0860352
122	2	2	0	3.5	4	0.17029	-0.0767536	-0.0394373
122	2	2	1	3.5	4	0.00487007	-0.0424357	0.00656027
122	2	2	0	4.5	2	-0.0119286	-0.0528268	0.000942095
122	2	2	0	3.5	4	-0.165832	-0.0250716	-0.0152568
122	2	2	1	5	2	-0.0865736	-0.0252053	0.0921554
122	2	2	1	5	1	0.0814453	-0.0376125	0.00609214
122	2	2	1	5	2	0.104919	-0.0760262	-0.0565897
122	2	2	1	4	3	0.119538	-0.111087	0.0216058
122	2	2	1	5	2	-0.0670587	-0.0698518	-0.00302785
122	2	2	0	3	5	0.0528729	0.0448019	0.0262191
122	2	2	0	4.5	3	0.114079	-0.0677893	0.0111034
122	2	2	0	4.5	2	-0.00875815	-0.0111399	-0.00735019
122	2	2	1	3.5	4	0.130682	-0.0637782	0.0429492
122	2	2	0	5	2	0.199524	0.0114297	0.0796279
122	2	2	0	4.5	3	0.00666967	-0.0230176	-0.0121817
122	2	2	0	3	5	-0.0100577	-0.0358836	0.028312
122	2	2	0	3	5	-0.00738594	-0.101894	0.00136585
122	2	2	0	5	2	-0.108263	-0.00144693	-0.0487557
122	2	2	0	4.5	3	0.149171	-0.00285667	-0.0342553
122	2	2	0	4	4	-0.0914085	-0.0709418	0.00524808
122	2	2	1	3.5	4	-0.0616467	-0.0608261	-0.0339319
122	2	2	0	4	3	0.0233865	-0.0831415	0.00180467
122	2	2	1	4.5	3	-0.0318033	-0.0624081	0.0170207
122	2	2	1	5	2	-0.0982785	0.0122259	-8.98158e-05
122	2	2	0	5	1	0.0183472	-0.105332	0.0303589
122	2	2	0	3.5	4	0.00902597	0.0153304	-0.0242823
122	2	2	1	4	3	-0.175915	-0.0176231	-0.0390128
122	2	2	0	4	3	-0.0468742	-0.0029577	-0.00569313
122	2	2	0	3	5	-0.117886	0.0305902	-0.0644934
122	2	2	0	4.5	2	-0.0361594	-0.13237	-0.000122589
122	2	2	0	5	2	-0.0489746	-0.00157151	-0.0076572
122	2	2	1	5	2	0.0591795	-0.0348203	0.010061
122	2	2	1	4	4	-0.00595326	-0.0402601	-0.0123201
122	2	2	0	5	1	-0.0591998	-0.0807389	0.0138455
122	2	2	0	5	1	-0.0709825	0.0269868	-0.00821573
122	2	2	1	4	4	-0.0420682	-0.0439906	0.0488121
122	2	2	1	3.5	4	0.0860902	-0.00360296	-0.00214043
122	2	2	0	5	2	-0.156379	-0.00798413	-0.0353195
122	2	2	0	5	1	0.204799	0.0343505	0.0141514
122	2	2	0	4.5	2	0.0893655	-0.0354664	-0.00510717
122	2	2	1	3.5	4	0.0629554	-0.00695073	0.0539392
123	1	2	1	3	5	0.0799739	0.00978916	-0.0200574
123	1	2	1	4	3	0.0582449	0.00427065	-0.0337361
123	1	2	1	3	5	0.00627304	0.00169561	-0.00324033
123	1	2	0	4.5	3	0.0687488	0.00395697	-0.0179717
123	1	2	0	3	5	0.07529	0.00535369	-0.0034002
123	1	2	1	3	5	-0.0468503	0.0359798	-0.001187
123	1	2	1	3.5	4	0.109804	0.0588527	-0.0165168
123	1	2	1	3	5	0.0656008	0.0386383	0.0159621
123	1	2	1	3	5	-0.019425	0.000972321	-0.0161027
123	1	2	1	3.5	4	0.0112451	0.0266305	-0.00386801
123	1	2	1	5	1	-0.0616324	0.0335744	-0.0330111
123	1	2	0	4.5	2	0.132215	-0.0198787	-0.0525494
123	1	2	1	3	5	-0.00943834	0.0035449	0.00279723
123	1	2	1	4.5	3	-0.0219929	-0.0121811	0.0225213
123	1	2	0	4.5	3	-0.0591257	-0.110053	-0.0459911
123	1	2	0	3.5	4	0.0636663	-0.021535	-0.0198803
123	1	2	1	4	4	0.0795747	-0.0208541	-0.00658829
123	1	2	1	4.5	3	0.031672	-0.0133691	-0.015044
123	1	2	1	4.5	3	0.0382239	-0.00432091	0.022594
123	1	2	0	4	4	0.00682427	-0.0775135	0.0129236
123	1	2	1	4.5	2	0.0766868	-0.0399355	-0.00252873
123	1	2	1	3.5	4	0.104181	0.0502317	-0.0360999
123	1	2	0	3	5	-0.160961	0.0114463	-0.0161799
123	1	2	0	3	5	0.0587112	-0.0265632	0.00865828
123	1	2	0	3	5	0.0441003	-0.0537638	-0.011823
123	1	2	1	4	3	0.0982622	-0.0135306	-0.020094
123	1	2	1	3.5	4	-0.135739	-0.0577534	-0.0167955
123	1	2	0	3	5	-0.0314478	-0.00822228	-0.0457397
123	1	2	1	3.5	4	0.124681	-0.0204193	-0.0392963
123	1	2	1	4	3	0.0383899	0.0121813	-0.0262069
123	1	2	1	4	4	-0.0175599	0.0584881	0.00580199
123	1	2	0	3.5	4	0.0787349	-0.0778641	-0.0404765
123	1	2	1	4	3	0.101221	-0.056853	-0.0350463
123	1	2	1	4	3	0.0914556	-0.00153569	-0.00722459
123	1	2	1	3	5	0.0452522	-0.0269638	0.00512931
123	1	2	0	3	5	-0.0313191	-0.0610196	-0.0250549
123	1	2	1	4.5	3	-0.0877575	-0.026862	-0.0134189
123	1	2	1	5	1	0.0884018	-0.0299799	-0.00660399
123	1	2	1	3.5	4	0.0609976	-0.0535826	-0.0173951
123	1	2	1	4	4	0.0517645	0.0103088	-0.019678
123	1	2	1	3	5	0.0930268	0.00941821	-0.0106256
123	1	2	1	3.5	4	0.0920478	-0.038445	-0.00118439
123	1	2	0	4.5	3	0.0183324	-0.0764641	0.00779424
123	1	2	1	3	5	0.0293507	-0.0284686	-0.0199395
123	1	2	0	3	5	0.000769137	-0.0340081	-0.0284216
123	1	2	0	3	5	0.0659504	-0.0910076	0.0290127
123	1	2	0	4.5	2	0.116066	-0.107054	-0.0078499
123	1	2	1	5	2	-0.0290496	0.0257174	-0.0815972
123	1	2	0	3	5	0.101509	-0.0578241	-0.0220874
123	1	2	1	4	3	-0.0246642	-0.000838299	0.0210103
123	1	2	0	5	2	-0.02863	0.0473899	0.011553
123	1	2	0	3.5	4	0.0969667	-0.100074	0.00249677
123	1	2	0	4.5	2	-0.101594	-0.0980796	-0.0133543
123	1	2	0	4	3	0.0476262	-0.0757641	-0.0213238
123	1	2	0	3	5	-0.125913	-0.0315081	-0.0918378
123	1	2	1	3.5	4	0.0192403	-0.0101455	-0.00594973
123	1	2	0	3.5	4	-0.0353466	-0.0288789	-0.0376647
123	1	2	0	3	5	0.0298481	-0.0397281	0.0276338
123	1	2	0	4	3	-0.00305279	-0.0562847	-0.0120096
123	1	2	1	4	3	-0.0622668	-0.036385	0.0203843
123	1	2	0	3	5	0.0570262	0.046336	0.0283411
123	1	2	1	4.5	3	-0.01326	-0.0540369	0.0093967
123	1	2	1	4	3	0.118424	0.0381287	0.0189284
123	1	2	1	3.5	4	0.0820941	-0.0111102	0.0275388
123	1	2	1	5	2	0.0104041	-0.00187991	-0.0286965
123	1	2	0	4	4	-0.0997048	-0.0263071	0.0177406
123	1	2	0	4.5	3	-0.00143418	-0.00446098	0.0381829
123	1	2	1	4	3	-0.0710667	0.00184809	0.00218945
123	1	2	0	3.5	4	-0.0446035	-0.0870239	-0.0462639
123	1	2	0	4.5	3	-0.0502033	-0.00227056	0.0360374
123	1	2	0	3	5	0.0441327	-0.0131675	-0.0246508
123	1	2	1	4.5	3	-0.0351449	-0.00871564	0.0196147
123	1	2	1	4	3	0.00196615	-0.0579438	0.0162829
123	1	2	1	3	5	0.0432303	-0.0238896	-0.0247068
123	1	2	1	3.5	4	0.028092	-0.0362601	-0.00477007
123	1	2	1	5	1	0.126098	-0.0882517	-0.0612895
123	1	2	1	3	5	0.0732753	-0.00820639	-0.0182494
123	1	2	0	4	4	0.102226	-0.034568	-0.00778552
123	1	2	0	3	5	0.000506541	-0.126614	-0.0117731
123	1	2	1	3	5	-0.0377648	-0.0332241	0.0364614
123	1	2	0	5	1	0.0015504	-0.100449	0.0113214
123	1	2	1	5	2	-0.113258	-0.0479418	0.0226792
123	1	2	1	5	2	0.046115	-0.0238127	0.012761
123	1	2	1	4.5	3	-0.11356	-0.0293355	-0.0107386
123	1	2	0	3.5	4	-0.0993243	-0.0380271	-0.0423349
123	1	2	0	5	1	-0.0906891	-0.0694974	-0.0186881
123	1	2	1	3	5	-0.116576	-0.0233303	-0.003419
123	1	2	0	4	3	-0.0681161	-0.0388408	0.0283339
123	1	2	1	5	1	0.00564758	-0.0421491	-0.0310539
123	1	2	1	3.5	4	0.0423018	-0.025719	-0.0187796
123	1	2	1	4	4	-0.062612	-0.0229283	-0.0254869
123	1	2	1	4.5	2	0.0365632	-0.0244877	-0.0270953
123	1	2	1	4.5	3	-0.0536623	-0.0168778	0.0112791
123	1	2	0	3.5	4	-0.0361805	-0.067562	-0.0380792
123	1	2	1	5	1	0.00855981	-0.0193021	0.0142834
123	1	2	1	4	3	-0.0751198	-0.067808	-0.0425678
123	1	2	1	4	3	-0.111978	-0.0283999	-0.0508422
123	1	2	0	3.5	4	-0.128368	-0.0274472	-0.0229189
123	1	2	0	3.5	4	-0.0543016	-0.0121256	0.0164727
123	1	2	1	5	2	-0.0343176	-0.0553735	-0.0104928
123	1	2	0	4	4	-0.09025	-0.0627137	-0.00384416
123	1	2	0	4.5	3	0.0446208	-0.0178965	0.00864263
123	1	2	0	5	2	0.0451533	-0.0540663	0.00580956
123	1	2	0	5	1	-0.0647978	-0.049799	0.00765233
123	1	2	0	4.5	2	0.0518242	-0.0289625	0.0162286
123	1	2	1	4	3	0.0159036	-0.0206508	0.00199135
123	1	2	0	5	2	-0.111034	0.00874099	-0.0406763
123	1	2	0	5	2	-0.0449278	-0.0173716	0.0013412
123	1	2	1	5	1	-0.072384	-0.038254	-0.022822
123	1	2	0	4.5	2	-0.141679	-0.0623509	0.0112902
123	1	2	0	4.5	2	0.0535781	-0.064896	0.000249873
123	1	2	0	4	3	-0.0347042	-0.0697098	-0.0390731
123	1	2	0	4.5	3	-0.0387577	-0.0363177	0.00795332
123	1	2	1	4	4	-0.00667921	0.047198	-0.0115914
123	1	2	0	5	1	-0.0585469	-0.0521132	0.0102271
123	1	2	1	4.5	3	0.117543	-0.0307593	0.00272587
123	1	2	1	5	1	-0.120293	-0.0663033	-0.0155553
123	1	2	0	5	1	-0.0590076	-0.0611047	-0.010117
123	1	2	1	3.5	4	-0.0190654	-0.0854574	0.0259889
123	1	2	0	5	1	-0.134068	-0.0487168	-0.0740686
123	1	2	1	4	3	-0.0294806	-0.0313098	-0.00460029
123	1	2	1	5	2	0.0627737	-0.00898684	0.0348698
123	1	2	1	5	1	0.0443386	0.0667163	0.0733779
123	1	2	1	4.5	2	0.0286333	0.0396842	-0.010678
123	1	2	0	4.5	2	-0.0700309	-0.011696	-0.029812
123	1	2	0	3.5	4	0.0079295	-0.0510161	-0.0117305
123	1	2	0	5	1	-0.0681065	0.00405085	0.0122726
123	1	2	0	4.5	3	-0.0404202	-0.0319579	-0.0265324
123	1	2	0	4	4	-0.0558839	-0.00973681	0.000203848
123	1	2	0	5	1	0.0348721	0.00571854	0.00884391
123	1	2	0	4.5	2	-0.0264564	-0.0473386	-0.0175801
123	1	2	1	3.5	4	-0.0293236	-0.000317985	-0.00756507
123	1	2	0	3.5	4	-0.0525169	-0.0277351	-0.00788497
123	1	2	0	5	1	0.0856207	0.138098	0.0677529
123	1	2	1	5	2	0.0492461	0.00779077	0.0119562
124	3	2	0	3	5	-0.072959	0.0179042	-0.0898653
124	3	2	1	5	2	0.205279	0.0855903	-0.0620815
124	3	2	0	4.5	3	-0.165758	-0.0271945	-0.00264165
124	3	2	1	3.5	4	0.293882	-0.0155116	-0.0659717
124	3	2	1	4.5	3	0.216623	-0.022313	-0.00978556
124	3	2	1	5	2	-0.0520822	0.0128809	-0.0301362
124	3	2	0	3	5	0.12057	-0.0243037	-0.0787779
124	3	2	1	4.5	3	0.11646	0.0720064	-0.0578378
124	3	2	0	3.5	4	0.160399	-0.106401	-0.0560625
124	3	2	1	4	3	-0.0268406	-0.0728091	0.00293147
124	3	2	1	5	2	0.23906	0.0106654	0.0030333
124	3	2	1	5	1	0.252462	-0.0501916	-0.0413911
124	3	2	1	4.5	3	0.355298	0.01499	-0.0723683
124	3	2	1	5	1	0.297236	0.0363307	-0.0312578
124	3	2	0	3.5	4	0.0944984	-0.00592442	-0.00227784
124	3	2	1	4	3	0.57366	0.0778295	-0.013524
124	3	2	1	3	5	-0.0535828	-0.0250778	0.00559166
124	3	2	1	3.5	4	-0.0634005	-0.0424643	0.0037884
124	3	2	0	3	5	0.199191	-0.0637115	-0.0264462
124	3	2	1	3.5	4	0.25679	0.0208439	0.0356233
124	3	2	1	3.5	4	0.14055	-0.05381	-0.0126966
124	3	2	0	4	3	0.235628	-0.0611085	-0.0714163
124	3	2	0	3	5	0.19227	-0.037496	-0.0748357
124	3	2	0	3	5	-0.0175785	-0.0328527	-0.046158
124	3	2	1	3.5	4	0.434582	0.0721654	-0.0667252
124	3	2	1	4	4	0.0885936	-0.0715144	0.0185807
124	3	2	0	5	2	0.0596553	0.0314389	-0.00819873
124	3	2	0	4	4	0.0165406	-0.0172612	0.000334577
124	3	2	1	3	5	0.114817	-0.0493189	-0.0373797
124	3	2	0	3	5	-0.0117634	-0.0386756	0.0566751
124	3	2	0	4.5	3	0.0482878	-0.00386428	-0.0523009
124	3	2	1	3.5	4	0.010237	-0.0392171	0.0313289
124	3	2	1	4.5	3	0.0109582	0.00528033	0.0314139
124	3	2	1	3.5	4	0.125637	-0.0084406	0.0352052
124	3	2	1	5	1	0.299952	0.0850633	-0.0592392
124	3	2	1	3	5	0.268627	0.0423363	-0.0084382
124	3	2	1	3.5	4	0.167233	-0.0534439	-0.0586851
124	3	2	1	3	5	0.23318	0.016541	0.0345132
124	3	2	0	4.5	2	0.175658	-0.077083	0.0343963
124	3	2	0	3.5	4	0.000321913	-0.153541	-0.00878956
124	3	2	1	5	2	-0.0271126	-0.0845244	0.00709799
124	3	2	1	4.5	2	0.205965	0.0610683	-0.0403927
124	3	2	0	4	4	-0.0805633	-0.0670926	-0.0073602
124	3	2	0	3	5	0.220899	-0.0022471	-0.0751557
124	3	2	0	4.5	3	-0.0131594	0.0147543	0.000412272
124	3	2	0	4.5	2	0.102875	-0.189213	0.0306986
124	3	2	0	3.5	4	0.0942239	-0.0656809	0.00281186
124	3	2	1	3.5	4	0.125622	-0.0320203	0.042555
124	3	2	1	4	3	0.183912	-0.0243544	-0.0497784
124	3	2	0	3.5	4	0.0822479	0.00964074	-0.0368671
124	3	2	0	5	2	-0.0260831	-0.0194323	-0.0719186
124	3	2	0	5	2	-0.0402626	-0.147705	0.0377744
124	3	2	0	4.5	2	0.0353569	-0.0527395	-0.0162043
124	3	2	1	5	1	0.185568	0.00955745	-0.00678157
124	3	2	0	5	2	-0.0542695	-0.0569858	0.0311719
124	3	2	0	3.5	4	0.112173	-0.000119345	0.0107942
124	3	2	1	3.5	4	0.0224631	-0.0301597	0.0255479
124	3	2	0	3.5	4	0.182894	-0.0636067	0.0602142
124	3	2	0	3	5	0.0979944	-0.0513799	-0.0484156
124	3	2	0	4	4	0.0717161	-0.0679214	0.0162601
124	3	2	0	4.5	3	0.0686419	-0.0553168	0.0126983
124	3	2	0	3.5	4	-0.232237	-0.0783476	0.0823685
124	3	2	0	5	2	0.0928156	0.0582671	-0.0556267
124	3	2	1	5	1	0.295091	-0.019408	-0.0655404
124	3	2	0	4.5	2	0.0980109	-0.0811369	0.0174499
124	3	2	1	3	5	-0.0212928	0.00834106	-0.0445762
124	3	2	0	4	3	-0.173747	-0.00507786	0.0437049
124	3	2	1	4	4	0.123356	0.00331511	0.00548735
124	3	2	0	4	3	0.222509	-0.125582	-0.00782727
124	3	2	1	4.5	3	-0.0544756	-0.0153091	0.0520631
124	3	2	1	4.5	3	0.0589319	-0.0216358	0.00867735
124	3	2	0	3	5	0.0762545	-0.156759	0.0172549
124	3	2	1	5	1	-0.0587376	0.0785625	-0.0324787
124	3	2	1	5	2	0.181426	0.0488615	0.0215695
124	3	2	0	4.5	3	0.0158515	0.0313174	0.0136214
124	3	2	0	4	4	-0.135962	-0.0842257	0.0196978
124	3	2	0	4	4	0.0412263	-0.127979	-0.0161885
124	3	2	0	5	1	0.000787926	-0.0188951	-0.0279484
124	3	2	1	4.5	3	-0.105725	-0.02537	0.0071158
124	3	2	0	3.5	4	0.227064	-0.0724236	-0.0274491
124	3	2	0	3	5	-0.100786	0.0252709	-0.0488357
124	3	2	0	4.5	3	0.14008	-0.0165651	-0.0365604
124	3	2	0	3	5	0.269157	0.078624	0.00928612
124	3	2	1	4	3	0.0578594	-0.0149753	-0.0038566
124	3	2	1	4	4	0.0885109	0.0745331	-0.0170135
124	3	2	0	3	5	0.101314	-0.00292447	0.000846962
124	3	2	1	5	2	0.0128597	0.0121133	-0.00158045
124	3	2	0	4.5	2	0.0588876	-0.0419601	-0.0620251
124	3	2	0	3	5	-0.0637001	-0.0437828	-0.0350531
124	3	2	0	3.5	4	0.218977	-0.106272	0.0139614
124	3	2	0	5	1	0.0625793	-0.0320528	0.0591064
124	3	2	0	5	1	-0.205032	-0.0375346	-0.10379
124	3	2	1	4	4	0.0498643	-0.100979	-0.003899
124	3	2	0	4	4	0.0430069	0.063976	-0.00667368
124	3	2	0	5	1	-0.0246068	0.0162007	-0.0520312
124	3	2	1	4	4	0.0576358	0.0622187	0.0266381
124	3	2	0	4.5	2	0.165892	-0.0774097	-0.0261163
124	3	2	0	5	1	0.0579116	0.0458596	0.00568346
124	3	2	0	4.5	2	0.00194202	-0.232814	-0.0673415
124	3	2	0	5	1	0.149605	-0.101076	0.0324539
124	3	2	1	3	5	-0.0143134	-0.124659	0.0151529
125	3	2	1	4	4	0.0018278	0.0896227	0.010223
125	3	2	0	3	5	0.133783	0.0571983	0.0455927
125	3	2	0	3	5	0.089479	-0.0160561	-0.0924335
125	3	2	1	3	5	0.139037	0.0974543	-0.0247076
125	3	2	0	3	5	0.0584922	-0.0110187	0.00898822
125	3	2	0	3.5	4	-0.0406845	0.0500105	-0.00280904
125	3	2	1	3.5	4	0.0191473	0.0439481	-0.0506388
125	3	2	0	3	5	-0.146083	-0.0315702	-0.0434952
125	3	2	1	3	5	-0.0189108	-0.0496972	-0.0338682
125	3	2	1	3	5	0.207998	0.0510523	-0.0301524
125	3	2	1	3	5	-0.084777	-0.0371637	-0.0362901
125	3	2	0	3.5	4	0.00313482	-0.030945	-0.009564
125	3	2	1	3	5	0.0764206	0.0523278	-0.012139
125	3	2	1	3	5	0.037041	0.0840759	0.00804207
125	3	2	0	3	5	-0.0293866	-0.0828976	-0.00648522
125	3	2	0	3	5	-0.0231591	-0.0262345	0.0167851
125	3	2	1	4	3	0.0582796	-0.0583753	-0.000167544
125	3	2	1	3	5	0.141997	-0.0180826	-0.0182897
125	3	2	0	4.5	3	0.111841	-0.0303636	0.026966
125	3	2	0	3	5	-0.022648	-0.0445872	-0.0623314
125	3	2	1	4.5	2	0.00910281	-0.0490382	-0.0205559
125	3	2	0	4.5	3	-0.0566264	0.0083559	-0.0515926
125	3	2	0	3.5	4	-0.0762352	0.00894444	-0.00569581
125	3	2	1	3.5	4	0.0790917	-0.0186552	-0.00828316
125	3	2	0	3	5	-0.103861	-0.0441145	-0.0560754
125	3	2	1	3.5	4	0.153904	-0.00971376	0.0128139
125	3	2	1	4	3	0.0616861	0.00488901	-0.00539174
125	3	2	0	4	4	0.251827	0.058943	-0.0311344
125	3	2	1	3	5	0.0270218	0.0485207	-0.0860102
125	3	2	1	4.5	3	-0.0914789	0.0665713	-0.0782454
125	3	2	1	4	3	0.0386535	0.0509817	-0.0135213
[truncated: 11,538 more rows]
